# Supplementary material for: (1E,4E)-1-(3-Nitro­phen­yl)-5-phenyl­penta-1,4-dien-3-one
Source: Acta Crystallogr Sect E Struct Rep Online. 2011 Dec 10;68(Pt 1):o74–5. doi: 10.1107/S1600536811052548 (PMC3254429; doi:10.1107/S1600536811052548)
Supplement: Supplementary file 1 [file e-68-00o74-sup1.cif]

##############################################################################
#                                                                            #
# This CIF contains the data in a paper accepted for publication in          #
# Acta Crystallographica Section E. It conforms to the requirements of       #
# Notes for Authors for Acta Crystallographica Section E, and has been       #
# peer reviewed under the auspices of the IUCr Commission on Journals.       #
#                                                                            #
# Full details of the Crystallographic Information File format               #
# are given in the paper "The Crystallographic Information File (CIF):       #
# a New Standard Archive File for Crystallography" by S. R. Hall, F. H.      #
# Allen and I. D. Brown [Acta Cryst. (1991), A47, 655-685].                  #
#                                                                            #
# The current version of the core CIF dictionary is obtainable from          #
# ftp://ftp.iucr.org/pub/cif_core.dic.                                       #
#                                                                            #
# Software is freely available for graphical display of the structure(s)     #
# in this CIF. For information consult the CIF software page                 #
# http://www.iucr.org/resources/cif/software.                                #
#                                                                            #
# This file may be used for bona fide research purposes within the           #
# scientific community so long as proper attribution is given to the journal # 
# article from which it was obtained.                                        #
#                                                                            #
##############################################################################
data_global
_audit_creation_method     'PLATON <TABLE ACC> option'
_journal_date_recd_electronic     2011-12-05
_journal_date_accepted     2011-12-06
_journal_name_full     'Acta Crystallographica, Section E'
_journal_year     2012
_journal_volume     68
_journal_issue      1
_journal_page_first     o74
_journal_page_last     o75
_journal_paper_category     QO
_journal_paper_doi     10.1107/S1600536811052548
_journal_coeditor_code     TK5031
_publ_contact_author_name
; Dr. Mehmet Akkurt
;
_publ_contact_author_address
; Department of Physics
  Faculty of Sciences
  Erciyes University
  38039 Kayseri
  Turkey
;
_publ_contact_author_email     akkurt@erciyes.edu.tr
_publ_contact_author_fax     '+90-352-4374933'
_publ_contact_author_phone     '+90-352-4374901 ext. 33106'
_publ_section_title
;
(1<i>E</i>,4<i>E</i>)-1-(3-Nitrophenyl)-5-phenylpenta-1,4-dien-3-one
;
loop_
    _publ_author_name
    _publ_author_address
    'S. Samshuddin'
;
Department of Studies in Chemistry,
Mangalore University,
Mangalagangotri,
Mangalore 574 199,
India
;
    'Ray J. Butcher'
;
Department of Chemistry,
Howard University,
525 College Street NW,
Washington,
DC 20059,
USA
;
    'Mehmet Akkurt'
;
Department of Physics,
Faculty of Sciences,
Erciyes University,
38039 Kayseri,
Turkey
;
    'B. Narayana'
;
Department of Studies in Chemistry,
Mangalore University,
Mangalagangotri,
Mangalore 574 199,
India
;
    'B. K. Sarojini'
;
Department of Chemistry,
P. A. College of Engineering,
Nadupadav,
Mangalore-574 153,
India
;
    'H. S. Yathirajan'
;
Department of Studies in Chemistry,
University of Mysore,
Manasagangotri,
Mysore 570 006,
India
;
data_I
_chemical_name_systematic
;
(1<i>E</i>,4<i>E</i>)-1-(3-Nitrophenyl)-5-phenylpenta-1,4-dien-3-one
;
_chemical_name_common     ?
_chemical_formula_moiety     'C17 H13 N O3'
_chemical_formula_sum     'C17 H13 N O3'
_chemical_formula_structural     ?
_chemical_formula_iupac     'C17 H13 N O3'
_chemical_formula_weight     279.28
_chemical_melting_point     ?
_symmetry_cell_setting     monoclinic
_symmetry_space_group_name_H-M     'P 21/c'
_symmetry_space_group_name_Hall     '-P 2ybc'
loop_
    _symmetry_equiv_pos_site_id
    _symmetry_equiv_pos_as_xyz
    1 x,y,z
    2 -x,1/2+y,1/2-z
    3 -x,-y,-z
    4 x,1/2-y,1/2+z
_cell_length_a     11.9806(6)
_cell_length_b     9.8955(4)
_cell_length_c     12.5562(7)
_cell_angle_alpha     90
_cell_angle_beta     114.992(7)
_cell_angle_gamma     90
_cell_volume     1349.21(14)
_cell_formula_units_Z     4
_cell_measurement_reflns_used     2209
_cell_measurement_theta_min     3.09
_cell_measurement_theta_max     30.85
_cell_measurement_temperature     293
_cell_special_details
;
;
_exptl_crystal_description     'plate'
_exptl_crystal_colour     'colourless'
_exptl_crystal_size_max     0.440
_exptl_crystal_size_mid     0.340
_exptl_crystal_size_min     0.080
_exptl_crystal_size_rad     ?
_exptl_crystal_density_diffrn     1.375
_exptl_crystal_density_meas     ?
_exptl_crystal_density_method     'Not Measured'
_exptl_crystal_F_000     584
_exptl_absorpt_coefficient_mu     0.095
_exptl_absorpt_correction_type     multi-scan
_exptl_absorpt_process_details     '(CrysAlis RED; Oxford Diffraction, 2007)'
_exptl_absorpt_correction_T_min     0.969
_exptl_absorpt_correction_T_max     1.000
_exptl_special_details
;
;
_diffrn_ambient_temperature     293(2)
_diffrn_radiation_type     MoK\a
_diffrn_radiation_wavelength     0.71073
_diffrn_radiation_source     'Enhance (Mo) X-ray Source'
_diffrn_radiation_monochromator     graphite
_diffrn_measurement_device_type     'Oxford Diffraction Xcalibur Ruby Gemini'
_diffrn_measurement_method     '\w scans'
_diffrn_detector_area_resol_mean     10.5081
_diffrn_reflns_number     7835
_diffrn_reflns_av_R_equivalents     0.0331
_diffrn_reflns_av_sigmaI/netI     0.0594
_diffrn_reflns_theta_min     3.27
_diffrn_reflns_theta_max     30.92
_diffrn_reflns_theta_full     25.50
_diffrn_measured_fraction_theta_max     0.876
_diffrn_measured_fraction_theta_full     0.998
_diffrn_reflns_limit_h_min     -17
_diffrn_reflns_limit_h_max     15
_diffrn_reflns_limit_k_min     -13
_diffrn_reflns_limit_k_max     14
_diffrn_reflns_limit_l_min     -11
_diffrn_reflns_limit_l_max     18
_diffrn_reflns_reduction_process
;
;
_refine_special_details
;
Refinement on <i>F</i>^2^ for ALL reflections except those flagged by the user
for potential systematic errors. Weighted <i>R</i>-factors <i>wR</i> and all
goodnesses of fit <i>S</i> are based on <i>F</i>^2^, conventional
<i>R</i>-factors <i>R</i> are based on <i>F</i>, with <i>F</i> set to zero for
negative <i>F</i>^2^. The observed criterion of <i>F</i>^2^ > \s(<i>F</i>^2^)
is used only for calculating -<i>R</i>-factor-obs <i>etc</i>. and is not
relevant to the choice of reflections for refinement. <i>R</i>-factors based
on <i>F</i>^2^ are statistically about twice as large as those based on
<i>F</i>, and <i>R</i>-factors based on ALL data will be even larger.
;
_reflns_number_total     3746
_reflns_number_gt     2453
_reflns_threshold_expression     I>2\s(I)
_refine_ls_structure_factor_coef     Fsqd
_refine_ls_matrix_type     full
_refine_ls_R_factor_all     0.0965
_refine_ls_R_factor_gt     0.0550
_refine_ls_wR_factor_gt     0.1076
_refine_ls_wR_factor_ref     0.1276
_refine_ls_goodness_of_fit_ref     1.019
_refine_ls_restrained_S_all     1.019
_refine_ls_number_reflns     3746
_refine_ls_number_parameters     190
_refine_ls_number_restraints     0
_refine_ls_number_constraints     ?
_refine_ls_hydrogen_treatment     constr
_refine_ls_weighting_scheme     calc
_refine_ls_weighting_details
         'calc w=1/[\s^2^(Fo^2^)+(0.0470P)^2^+0.2703P] where P=(Fo^2^+2Fc^2^)/3'
_atom_sites_solution_hydrogens     geom
_atom_sites_solution_primary     direct
_atom_sites_solution_secondary     difmap
_refine_ls_shift/su_max     0.000
_refine_ls_shift/su_mean     0.000
_refine_diff_density_max     0.250
_refine_diff_density_min     -0.256
_refine_ls_extinction_method     'none'
_refine_ls_abs_structure_details     ?
_refine_ls_abs_structure_Flack     .
loop_
    _atom_type_symbol
    _atom_type_description
    _atom_type_scat_dispersion_real
    _atom_type_scat_dispersion_imag
    _atom_type_scat_source
    C C 0.0033 0.0016 ' International Tables Vol C Tables 4.2.6.8 and 6.1.1.4'
    H H 0.0000 0.0000 ' International Tables Vol C Tables 4.2.6.8 and 6.1.1.4'
    N N 0.0061 0.0033 ' International Tables Vol C Tables 4.2.6.8 and 6.1.1.4'
    O O 0.0106 0.0060 ' International Tables Vol C Tables 4.2.6.8 and 6.1.1.4'
_computing_data_collection     '<i>CrysAlis PRO</i> (Oxford Diffraction, 2007)'
_computing_cell_refinement     '<i>CrysAlis PRO</i> (Oxford Diffraction, 2007)'
_computing_data_reduction     '<i>CrysAlis RED</i> (Oxford Diffraction, 2007)'
_computing_structure_solution     'SHELXS97 (Sheldrick, 2008)'
_computing_structure_refinement     'SHELXL97 (Sheldrick, 2008)'
_computing_molecular_graphics     '<i>ORTEP-3</i> (Farrugia, 1997)'
_computing_publication_material
;
<i>WinGx</i> (Farrugia, 1999), PARST (Nardelli, 1983) and
<i>PLATON</i> (Spek, 2009)
;
loop_
    _atom_site_type_symbol
    _atom_site_label
    _atom_site_fract_x
    _atom_site_fract_y
    _atom_site_fract_z
    _atom_site_U_iso_or_equiv
    _atom_site_thermal_displace_type
    _atom_site_calc_flag
    _atom_site_refinement_flags
    _atom_site_occupancy
    _atom_site_disorder_assembly
    _atom_site_disorder_group
    O O1 0.17385(11) 0.14120(12) 0.04941(10) 0.0346(4) Uani d . 1.000 . .
    O O2 0.11627(15) 0.33639(14) -0.03094(11) 0.0526(5) Uani d . 1.000 . .
    O O3 0.54296(11) 0.04578(11) 0.67363(10) 0.0288(4) Uani d . 1.000 . .
    N N1 0.16833(13) 0.26465(15) 0.05501(12) 0.0291(4) Uani d . 1.000 . .
    C C1 0.34756(14) 0.30928(16) 0.37830(13) 0.0208(4) Uani d . 1.000 . .
    C C2 0.29603(14) 0.25023(16) 0.26714(13) 0.0211(4) Uani d . 1.000 . .
    C C3 0.22682(14) 0.32911(16) 0.17068(13) 0.0226(5) Uani d . 1.000 . .
    C C4 0.20852(15) 0.46592(17) 0.17935(14) 0.0248(5) Uani d . 1.000 . .
    C C5 0.26174(15) 0.52505(17) 0.28955(14) 0.0247(5) Uani d . 1.000 . .
    C C6 0.32965(15) 0.44777(16) 0.38746(14) 0.0242(5) Uani d . 1.000 . .
    C C7 0.41680(14) 0.22370(16) 0.48051(14) 0.0225(5) Uani d . 1.000 . .
    C C8 0.46170(14) 0.26055(16) 0.59296(14) 0.0227(5) Uani d . 1.000 . .
    C C9 0.53494(14) 0.16722(16) 0.68958(14) 0.0225(5) Uani d . 1.000 . .
    C C10 0.60212(14) 0.23207(16) 0.80546(13) 0.0221(5) Uani d . 1.000 . .
    C C11 0.70265(14) 0.17661(16) 0.88844(13) 0.0226(5) Uani d . 1.000 . .
    C C12 0.78098(14) 0.23472(16) 1.00356(13) 0.0211(4) Uani d . 1.000 . .
    C C13 0.74719(15) 0.34930(17) 1.04775(14) 0.0256(5) Uani d . 1.000 . .
    C C14 0.82268(16) 0.39866(17) 1.15834(15) 0.0296(5) Uani d . 1.000 . .
    C C15 0.93264(16) 0.33433(18) 1.22672(15) 0.0307(5) Uani d . 1.000 . .
    C C16 0.96719(15) 0.22128(18) 1.18395(15) 0.0288(5) Uani d . 1.000 . .
    C C17 0.89256(15) 0.17173(17) 1.07295(14) 0.0258(5) Uani d . 1.000 . .
    H H2A 0.30800 0.15890 0.25790 0.0250 Uiso c R 1.000 . .
    H H4A 0.16180 0.51670 0.11310 0.0300 Uiso c R 1.000 . .
    H H5A 0.25180 0.61710 0.29780 0.0300 Uiso c R 1.000 . .
    H H6A 0.36420 0.48870 0.46100 0.0290 Uiso c R 1.000 . .
    H H7A 0.43070 0.13480 0.46530 0.0270 Uiso c R 1.000 . .
    H H8A 0.44660 0.34770 0.61140 0.0270 Uiso c R 1.000 . .
    H H10A 0.57350 0.31380 0.82090 0.0260 Uiso c R 1.000 . .
    H H11A 0.72550 0.09230 0.87160 0.0270 Uiso c R 1.000 . .
    H H13A 0.67340 0.39290 1.00270 0.0310 Uiso c R 1.000 . .
    H H14A 0.79940 0.47530 1.18680 0.0360 Uiso c R 1.000 . .
    H H15A 0.98280 0.36730 1.30110 0.0370 Uiso c R 1.000 . .
    H H16A 1.04090 0.17790 1.22970 0.0350 Uiso c R 1.000 . .
    H H17A 0.91710 0.09590 1.04460 0.0310 Uiso c R 1.000 . .
loop_
    _atom_site_aniso_label
    _atom_site_aniso_U_11
    _atom_site_aniso_U_22
    _atom_site_aniso_U_33
    _atom_site_aniso_U_12
    _atom_site_aniso_U_13
    _atom_site_aniso_U_23
    O1 0.0408(8) 0.0265(6) 0.0284(7) -0.0001(6) 0.0068(6) -0.0062(6)
    O2 0.0800(11) 0.0377(8) 0.0184(7) -0.0015(8) -0.0003(7) 0.0065(6)
    O3 0.0347(7) 0.0216(6) 0.0241(6) 0.0027(5) 0.0066(5) -0.0001(5)
    N1 0.0322(8) 0.0298(8) 0.0206(7) -0.0031(7) 0.0066(6) -0.0004(7)
    C1 0.0195(7) 0.0224(8) 0.0202(8) 0.0009(6) 0.0082(7) 0.0004(7)
    C2 0.0216(7) 0.0183(7) 0.0243(8) 0.0010(6) 0.0107(7) 0.0001(7)
    C3 0.0240(8) 0.0249(8) 0.0171(8) -0.0039(7) 0.0070(7) -0.0009(7)
    C4 0.0270(8) 0.0251(8) 0.0211(8) 0.0029(7) 0.0091(7) 0.0067(7)
    C5 0.0307(9) 0.0199(8) 0.0270(9) 0.0024(7) 0.0156(7) 0.0023(7)
    C6 0.0278(8) 0.0259(8) 0.0199(8) -0.0011(7) 0.0112(7) -0.0032(7)
    C7 0.0216(8) 0.0207(8) 0.0226(8) 0.0013(7) 0.0068(7) -0.0001(7)
    C8 0.0228(8) 0.0211(8) 0.0230(8) 0.0016(7) 0.0085(7) -0.0001(7)
    C9 0.0204(8) 0.0240(8) 0.0222(8) -0.0003(7) 0.0081(7) 0.0012(7)
    C10 0.0253(8) 0.0207(8) 0.0192(8) 0.0012(7) 0.0084(7) 0.0014(7)
    C11 0.0268(8) 0.0206(8) 0.0215(8) -0.0006(7) 0.0112(7) 0.0010(7)
    C12 0.0223(8) 0.0227(8) 0.0177(7) -0.0028(7) 0.0079(7) 0.0029(7)
    C13 0.0239(8) 0.0259(8) 0.0238(8) -0.0001(7) 0.0071(7) 0.0027(7)
    C14 0.0334(9) 0.0262(9) 0.0274(9) -0.0039(8) 0.0111(8) -0.0043(8)
    C15 0.0310(9) 0.0338(10) 0.0223(9) -0.0092(8) 0.0064(8) -0.0038(8)
    C16 0.0209(8) 0.0352(10) 0.0253(9) -0.0005(7) 0.0050(7) 0.0049(8)
    C17 0.0251(8) 0.0264(8) 0.0255(8) 0.0006(7) 0.0104(7) 0.0010(7)
_geom_special_details
;
Bond distances, angles <i>etc</i>. have been calculated using the rounded
fractional coordinates. All su's are estimated from the variances of the
(full) variance-covariance matrix. The cell e.s.d.'s are taken into account in
the estimation of distances, angles and torsion angles
;
loop_
    _geom_bond_atom_site_label_1
    _geom_bond_atom_site_label_2
    _geom_bond_site_symmetry_1
    _geom_bond_site_symmetry_2
    _geom_bond_distance
    _geom_bond_publ_flag
    O1 N1 . . 1.2270(19) no
    O2 N1 . . 1.2202(19) no
    O3 C9 . . 1.2287(19) no
    N1 C3 . . 1.465(2) no
    C1 C2 . . 1.394(2) no
    C1 C6 . . 1.399(2) no
    C1 C7 . . 1.467(2) no
    C2 C3 . . 1.384(2) no
    C3 C4 . . 1.383(2) no
    C4 C5 . . 1.385(2) no
    C5 C6 . . 1.383(2) no
    C7 C8 . . 1.332(2) no
    C8 C9 . . 1.482(2) no
    C9 C10 . . 1.479(2) no
    C10 C11 . . 1.333(2) no
    C11 C12 . . 1.468(2) no
    C12 C13 . . 1.395(2) no
    C12 C17 . . 1.397(2) no
    C13 C14 . . 1.387(2) no
    C14 C15 . . 1.386(3) no
    C15 C16 . . 1.378(3) no
    C16 C17 . . 1.389(2) no
    C2 H2A . . 0.9300 no
    C4 H4A . . 0.9300 no
    C5 H5A . . 0.9300 no
    C6 H6A . . 0.9300 no
    C7 H7A . . 0.9300 no
    C8 H8A . . 0.9300 no
    C10 H10A . . 0.9300 no
    C11 H11A . . 0.9300 no
    C13 H13A . . 0.9300 no
    C14 H14A . . 0.9300 no
    C15 H15A . . 0.9300 no
    C16 H16A . . 0.9300 no
    C17 H17A . . 0.9300 no
loop_
    _geom_angle_atom_site_label_1
    _geom_angle_atom_site_label_2
    _geom_angle_atom_site_label_3
    _geom_angle_site_symmetry_1
    _geom_angle_site_symmetry_2
    _geom_angle_site_symmetry_3
    _geom_angle
    _geom_angle_publ_flag
    O1 N1 O2 . . . 123.25(14) no
    O1 N1 C3 . . . 118.38(13) no
    O2 N1 C3 . . . 118.36(14) no
    C2 C1 C6 . . . 118.32(14) no
    C2 C1 C7 . . . 118.78(14) no
    C6 C1 C7 . . . 122.89(14) no
    C1 C2 C3 . . . 119.22(15) no
    N1 C3 C2 . . . 118.73(14) no
    N1 C3 C4 . . . 118.61(14) no
    C2 C3 C4 . . . 122.65(14) no
    C3 C4 C5 . . . 118.09(15) no
    C4 C5 C6 . . . 120.27(15) no
    C1 C6 C5 . . . 121.43(15) no
    C1 C7 C8 . . . 126.52(15) no
    C7 C8 C9 . . . 122.11(15) no
    O3 C9 C8 . . . 122.43(14) no
    O3 C9 C10 . . . 122.50(15) no
    C8 C9 C10 . . . 115.02(14) no
    C9 C10 C11 . . . 121.79(15) no
    C10 C11 C12 . . . 126.80(15) no
    C11 C12 C13 . . . 122.53(15) no
    C11 C12 C17 . . . 118.99(15) no
    C13 C12 C17 . . . 118.46(14) no
    C12 C13 C14 . . . 120.55(16) no
    C13 C14 C15 . . . 120.36(16) no
    C14 C15 C16 . . . 119.65(16) no
    C15 C16 C17 . . . 120.37(17) no
    C12 C17 C16 . . . 120.61(16) no
    C1 C2 H2A . . . 120.00 no
    C3 C2 H2A . . . 120.00 no
    C3 C4 H4A . . . 121.00 no
    C5 C4 H4A . . . 121.00 no
    C4 C5 H5A . . . 120.00 no
    C6 C5 H5A . . . 120.00 no
    C1 C6 H6A . . . 119.00 no
    C5 C6 H6A . . . 119.00 no
    C1 C7 H7A . . . 117.00 no
    C8 C7 H7A . . . 117.00 no
    C7 C8 H8A . . . 119.00 no
    C9 C8 H8A . . . 119.00 no
    C9 C10 H10A . . . 119.00 no
    C11 C10 H10A . . . 119.00 no
    C10 C11 H11A . . . 117.00 no
    C12 C11 H11A . . . 117.00 no
    C12 C13 H13A . . . 120.00 no
    C14 C13 H13A . . . 120.00 no
    C13 C14 H14A . . . 120.00 no
    C15 C14 H14A . . . 120.00 no
    C14 C15 H15A . . . 120.00 no
    C16 C15 H15A . . . 120.00 no
    C15 C16 H16A . . . 120.00 no
    C17 C16 H16A . . . 120.00 no
    C12 C17 H17A . . . 120.00 no
    C16 C17 H17A . . . 120.00 no
loop_
    _geom_torsion_atom_site_label_1
    _geom_torsion_atom_site_label_2
    _geom_torsion_atom_site_label_3
    _geom_torsion_atom_site_label_4
    _geom_torsion_site_symmetry_1
    _geom_torsion_site_symmetry_2
    _geom_torsion_site_symmetry_3
    _geom_torsion_site_symmetry_4
    _geom_torsion
    _geom_torsion_publ_flag
    O1 N1 C3 C2 . . . . 6.3(3) no
    O1 N1 C3 C4 . . . . -172.40(17) no
    O2 N1 C3 C2 . . . . -173.88(18) no
    O2 N1 C3 C4 . . . . 7.4(3) no
    C6 C1 C2 C3 . . . . -1.6(3) no
    C7 C1 C2 C3 . . . . 177.69(17) no
    C2 C1 C6 C5 . . . . 0.6(3) no
    C7 C1 C6 C5 . . . . -178.66(18) no
    C2 C1 C7 C8 . . . . -173.22(18) no
    C6 C1 C7 C8 . . . . 6.1(3) no
    C1 C2 C3 N1 . . . . -177.19(16) no
    C1 C2 C3 C4 . . . . 1.5(3) no
    N1 C3 C4 C5 . . . . 178.43(17) no
    C2 C3 C4 C5 . . . . -0.2(3) no
    C3 C4 C5 C6 . . . . -0.8(3) no
    C4 C5 C6 C1 . . . . 0.6(3) no
    C1 C7 C8 C9 . . . . -177.47(17) no
    C7 C8 C9 O3 . . . . -11.3(3) no
    C7 C8 C9 C10 . . . . 166.11(17) no
    O3 C9 C10 C11 . . . . 21.9(3) no
    C8 C9 C10 C11 . . . . -155.48(17) no
    C9 C10 C11 C12 . . . . 176.13(16) no
    C10 C11 C12 C13 . . . . 10.4(3) no
    C10 C11 C12 C17 . . . . -170.91(18) no
    C11 C12 C13 C14 . . . . 178.32(17) no
    C17 C12 C13 C14 . . . . -0.3(3) no
    C11 C12 C17 C16 . . . . -177.90(16) no
    C13 C12 C17 C16 . . . . 0.8(3) no
    C12 C13 C14 C15 . . . . -0.3(3) no
    C13 C14 C15 C16 . . . . 0.4(3) no
    C14 C15 C16 C17 . . . . 0.0(3) no
    C15 C16 C17 C12 . . . . -0.7(3) no
loop_
    _geom_hbond_atom_site_label_D
    _geom_hbond_atom_site_label_H
    _geom_hbond_atom_site_label_A
    _geom_hbond_site_symmetry_A
    _geom_hbond_distance_DH
    _geom_hbond_distance_HA
    _geom_hbond_distance_DA
    _geom_hbond_angle_DHA
    _geom_hbond_publ_flag
    C2 H2A O3 3_656 0.93 2.59 3.412(2) 147 yes
    C7 H7A O3 . 0.93 2.54 2.858(2) 100 no
    C11 H11A O3 . 0.93 2.57 2.8724(19) 100 no
    C5 H5A Cg1 2_656 0.93 2.62 3.3915(19) 141 yes
