# Supplementary material for: (1E,4E)-1-(3-Nitro­phen­yl)-5-phenyl­penta-1,4-dien-3-one
Source: Acta Crystallogr Sect E Struct Rep Online. 2011 Dec 10;68(Pt 1):o74–5. doi: 10.1107/S1600536811052548 (PMC3254429; doi:10.1107/S1600536811052548)
Supplement: Supplementary file 2 [file e-68-00o74-Isup2.hkl]

# 
# h,k,l, Fc-squared, Fo-squared, sigma(Fo-squared) and status flag 
# 
data_I
_shelx_title ' ybn-18 in P2(1)/c' 
_shelx_refln_list_code          4 
_shelx_F_calc_maximum      209.28 
_exptl_crystal_F_000       583.91 
_reflns_d_resolution_high  0.6915 
 
loop_ 
 _symmetry_equiv_pos_as_xyz 
 'x, y, z' 
 '-x, y+1/2, -z+1/2' 
 '-x, -y, -z' 
 'x, -y-1/2, z-1/2' 
 
_cell_length_a    11.9806 
_cell_length_b     9.8955 
_cell_length_c    12.5562 
_cell_angle_alpha  90.000 
_cell_angle_beta  114.992 
_cell_angle_gamma  90.000 
 
_shelx_F_squared_multiplier     1.000 
 
loop_ 
 _refln_index_h 
 _refln_index_k 
 _refln_index_l 
 _refln_F_squared_calc 
 _refln_F_squared_meas 
 _refln_F_squared_sigma 
 _refln_observed_status 
   2   0   0     5583.02     5171.26     97.88 o 
   3   0   0     3726.04     3711.72     29.82 o 
   4   0   0      371.59      374.35     11.07 o 
   5   0   0       43.69       45.62      4.98 o 
   6   0   0        2.57       10.59      4.03 o 
   7   0   0       31.11       24.11      4.68 o 
   8   0   0      657.27      654.75     15.43 o 
   9   0   0       76.64       81.90      8.98 o 
  10   0   0       31.52       28.15      4.23 o 
  11   0   0       35.97       36.98      5.14 o 
  12   0   0       20.86       17.16      6.37 o 
  13   0   0       18.33       22.78      7.10 o 
  14   0   0      139.53      140.20     21.93 o 
   2   1   0       43.53       41.17      1.93 o 
   3   1   0       12.97       14.25      1.65 o 
   4   1   0     1263.82     1157.94     11.75 o 
   5   1   0     3227.13     3251.65     25.62 o 
   6   1   0      189.63      193.70      6.38 o 
   7   1   0      326.13      333.84      7.86 o 
   8   1   0        0.51        1.13      1.65 o 
   9   1   0       45.57       42.12      3.25 o 
  10   1   0        3.05        2.82      1.94 o 
  11   1   0      169.33      165.76      6.45 o 
  12   1   0       14.00        8.69      3.03 o 
  13   1   0        4.11       -1.97      4.71 o 
  14   1   0        0.07        0.11      6.95 o 
   0   2   0    21196.76    20101.99     69.35 o 
   1   2   0       64.65       69.73      6.23 o 
   2   2   0      349.09      354.08      8.01 o 
   3   2   0        4.37       15.07      1.64 o 
   4   2   0      322.77      288.35      6.40 o 
   5   2   0       53.54       55.10      3.11 o 
   6   2   0       71.08       67.45      3.90 o 
   7   2   0      117.06      112.29      7.29 o 
   8   2   0       18.08       18.62      2.21 o 
   9   2   0       43.55       51.40      4.40 o 
  10   2   0       52.09       45.97      5.03 o 
  11   2   0       82.48       88.27      6.70 o 
  12   2   0       27.25       25.09      4.58 o 
  13   2   0       29.07       42.06     25.05 o 
  14   2   0        1.25       -2.05     19.13 o 
   1   3   0      691.87      614.52     10.85 o 
   2   3   0      148.53      178.59     10.15 o 
   3   3   0       41.97       60.28      3.19 o 
   4   3   0      503.07      519.96     10.75 o 
   5   3   0      162.79      147.26      5.21 o 
   6   3   0     1786.37     1830.41     19.59 o 
   7   3   0      200.91      182.85      7.60 o 
   8   3   0       17.64       15.70      3.80 o 
   9   3   0       15.12       12.68      3.10 o 
  10   3   0      416.07      428.30     13.42 o 
  11   3   0      112.97       98.71      7.02 o 
  12   3   0       44.58       52.53     10.96 o 
  13   3   0        1.98        2.35      4.11 o 
  14   3   0        6.39        2.08     18.06 o 
   0   4   0      944.57     1050.59     22.67 o 
   1   4   0     2223.64     2323.27     21.01 o 
   2   4   0       32.47       30.66      2.84 o 
   3   4   0      256.95      273.27      6.36 o 
   4   4   0      242.59      246.19      7.06 o 
   5   4   0      366.12      354.64     10.73 o 
   6   4   0       18.64       24.54      3.37 o 
   7   4   0       38.20       43.14     12.35 o 
   8   4   0       28.05       30.44      4.89 o 
   9   4   0        2.23        0.45      6.13 o 
  10   4   0       19.79       19.94      4.30 o 
  11   4   0       76.58       81.50      8.80 o 
  12   4   0       90.62       90.89      9.52 o 
  13   4   0        1.85        1.32      5.19 o 
  14   4   0        4.67        3.96      8.41 o 
   1   5   0       49.60       64.62      3.58 o 
   2   5   0      278.32      302.77     10.13 o 
   3   5   0       34.73       34.65      3.27 o 
   4   5   0      678.52      621.99     12.02 o 
   5   5   0        3.06        2.09      2.43 o 
   6   5   0      412.64      410.01     14.67 o 
   7   5   0      119.75      129.96     10.39 o 
   8   5   0        4.63        0.94      2.67 o 
   9   5   0      118.05      111.11     11.48 o 
  10   5   0       49.89       52.39     17.03 o 
  11   5   0        0.40        0.40      4.73 o 
  12   5   0        4.34        3.31      4.62 o 
  13   5   0        2.13       24.41      7.41 o 
  14   5   0        2.58       -2.27     15.15 o 
   0   6   0      593.75      619.52     16.65 o 
   1   6   0      533.20      542.81     11.74 o 
   2   6   0       70.69       80.51      4.42 o 
   3   6   0       12.68       16.49      3.02 o 
   4   6   0        0.25        1.55      2.43 o 
   5   6   0      606.10      606.78     14.64 o 
   6   6   0      202.83      195.75      8.90 o 
   7   6   0      116.08       96.14      7.10 o 
   8   6   0      201.58      214.83     10.57 o 
   9   6   0       82.76       85.68     11.13 o 
  10   6   0       47.10       61.07      9.91 o 
  11   6   0       17.74       17.74      6.52 o 
  12   6   0        0.95        9.23      7.15 o 
  13   6   0        3.03        8.71      8.14 o 
  14   6   0        0.79        8.62      9.21 o 
   1   7   0        3.33        3.84      2.00 o 
   2   7   0      104.84      106.53      6.12 o 
   3   7   0      179.18      187.64      7.67 o 
   4   7   0        6.45        1.48      6.67 o 
   5   7   0      705.79      692.60     15.11 o 
   6   7   0     1883.68     1771.08     29.15 o 
   7   7   0      109.93       93.27      7.44 o 
   8   7   0       89.76       98.82     18.42 o 
   9   7   0        5.31        1.25     10.04 o 
  10   7   0      393.71      477.36     25.58 o 
  11   7   0       10.03       11.10      8.31 o 
  12   7   0        1.87       -1.22      5.01 o 
  13   7   0        0.21      -12.73     12.73 o 
   0   8   0        0.68        2.51      3.38 o 
   1   8   0       16.43       11.43      3.09 o 
   2   8   0      106.23      101.37      5.99 o 
   3   8   0      194.02      189.02      8.00 o 
   4   8   0       27.90       24.08      6.53 o 
   5   8   0      303.56      304.17     10.71 o 
   6   8   0        0.25       -1.34      4.52 o 
   7   8   0      100.93       92.47     11.62 o 
   8   8   0        2.73        4.68      4.98 o 
   9   8   0      244.15      258.33     19.38 o 
  10   8   0       21.91       16.50      7.08 o 
  11   8   0        1.76        0.09     16.46 o 
  12   8   0        2.84       -2.27     14.30 o 
   1   9   0       52.67       49.36      4.56 o 
   2   9   0      182.43      175.16      8.11 o 
   3   9   0        2.82        2.68      2.70 o 
   4   9   0       48.60       46.31      5.74 o 
   5   9   0       97.27      104.91     11.54 o 
   6   9   0       49.92       43.74      8.37 o 
   7   9   0      367.32      398.58     22.81 o 
   8   9   0       43.27       37.83      8.88 o 
   9   9   0      202.50      208.32     18.06 o 
  10   9   0       17.93       37.72      9.70 o 
  11   9   0       83.56       82.13     17.76 o 
   0  10   0     1187.98     1131.61     29.64 o 
   1  10   0       46.72       47.88      4.90 o 
   2  10   0       13.25        8.47      3.30 o 
   3  10   0      134.20      124.55      8.83 o 
   4  10   0       70.52       62.90      6.77 o 
   5  10   0       30.09       37.50      6.23 o 
   6  10   0       15.96       20.12      5.07 o 
   7  10   0        7.31       25.05     11.41 o 
   8  10   0       28.57       20.48      7.90 o 
   9  10   0       18.19       13.46      7.96 o 
  10  10   0        0.00       11.92     12.96 o 
   1  11   0       30.60       20.53      4.46 o 
   2  11   0       13.81       17.52      3.96 o 
   3  11   0       37.60       41.62      6.11 o 
   4  11   0        0.06       -5.22      5.22 o 
   5  11   0       13.09        0.77      4.93 o 
   6  11   0       37.78       42.53      9.22 o 
   7  11   0       42.08       61.33     10.60 o 
   8  11   0       59.52       50.39     26.85 o 
   9  11   0        0.08       -0.55     11.15 o 
   0  12   0      162.55      144.11     20.23 o 
   1  12   0       15.07       24.42      7.88 o 
   2  12   0       13.52       17.34      6.87 o 
   3  12   0        8.38       17.82     11.53 o 
   4  12   0        2.65        2.84      7.26 o 
   5  12   0       95.12       86.63     18.57 o 
   6  12   0       26.15       34.19      9.45 o 
   1  13   0       33.79       10.90      7.84 o 
   2  13   0        1.90       10.16     10.95 o 
   3  13   0        3.36       -4.20     11.05 o 
   4  13   0        1.55       -0.06      9.11 o 
   0  14   0      228.74      250.38     29.87 o 
   1  14   0       11.56       24.61     13.65 o 
 -14   1   1       18.91       24.53      7.34 o 
 -13   1   1       10.20       13.56      3.81 o 
 -12   1   1        0.04        6.99      2.94 o 
 -11   1   1        1.19        2.33      2.28 o 
 -10   1   1      149.77      138.88      8.15 o 
  -9   1   1       14.50       13.83      3.25 o 
  -8   1   1        0.00        1.05      2.33 o 
  -7   1   1      460.55      471.90     10.62 o 
  -6   1   1       36.78       42.09      3.23 o 
  -5   1   1        6.73        6.59      1.72 o 
  -4   1   1     1777.94     1837.91     15.15 o 
  -3   1   1     8501.86     8430.34     35.38 o 
  -2   1   1      122.25      121.17      4.75 o 
   1   1   1      510.61      464.29      5.47 o 
   2   1   1      236.46      253.94      6.07 o 
   3   1   1       94.56       98.12      3.20 o 
   4   1   1       75.43       74.24      2.64 o 
   5   1   1      389.35      426.15      6.77 o 
   6   1   1     1193.58     1190.14     13.20 o 
   7   1   1      428.42      424.39      8.05 o 
   8   1   1       32.57       31.37      2.68 o 
   9   1   1        3.60        3.61      2.28 o 
  10   1   1      268.23      273.12      9.47 o 
  11   1   1        2.03       -1.63      2.58 o 
  12   1   1       29.57       45.66      5.43 o 
  13   1   1        8.12       13.97      5.06 o 
  14   1   1       20.33       39.30     13.48 o 
 -15   2   1        0.00       15.75      9.96 o 
 -14   2   1        1.85       -1.92      7.35 o 
 -13   2   1      256.55      261.11     12.04 o 
 -12   2   1        1.07       -3.51      3.51 o 
 -11   2   1      188.43      196.57      7.42 o 
 -10   2   1      401.78      418.10     10.45 o 
  -9   2   1      220.88      221.43     10.79 o 
  -8   2   1      190.51      194.45      9.50 o 
  -7   2   1      236.45      249.55      7.55 o 
  -6   2   1      271.77      288.64      8.23 o 
  -5   2   1       30.36       32.99      2.88 o 
  -4   2   1       68.76       65.78      3.47 o 
  -3   2   1      937.58      943.01     10.90 o 
  -2   2   1     1592.05     1618.72     20.67 o 
  -1   2   1      374.68      375.54      6.22 o 
   0   2   1     6034.42     6023.88     70.43 o 
   1   2   1     1231.30     1252.75     13.25 o 
   2   2   1      276.06      255.15      4.98 o 
   3   2   1      201.61      218.82      3.81 o 
   4   2   1     1393.60     1386.61     13.03 o 
   5   2   1       68.46       83.72      3.81 o 
   6   2   1       33.38       35.78      2.97 o 
   7   2   1     1607.97     1680.00     21.27 o 
   8   2   1      123.73      120.79      6.51 o 
   9   2   1       24.39       30.32      3.58 o 
  10   2   1       75.69       73.46      7.11 o 
  11   2   1      265.86      263.17      9.98 o 
  12   2   1       15.28       18.36      4.84 o 
  13   2   1        1.99        3.57      5.68 o 
 -15   3   1       45.01       60.13     16.05 o 
 -14   3   1        7.00        5.51      6.19 o 
 -13   3   1        0.12        0.38      4.86 o 
 -12   3   1      220.53      209.27     10.58 o 
 -11   3   1       39.84       43.16      6.07 o 
 -10   3   1       42.14       41.66      7.33 o 
  -9   3   1       80.62       76.63     11.87 o 
  -8   3   1       15.09       10.82      2.60 o 
  -7   3   1        1.94        3.66      2.19 o 
  -6   3   1      222.99      223.45      4.63 o 
  -5   3   1      245.15      249.91      4.97 o 
  -4   3   1       20.97       20.96      1.99 o 
  -3   3   1       80.32       81.24      3.37 o 
  -2   3   1       39.89       42.23      2.79 o 
  -1   3   1     1756.34     1648.65     13.94 o 
   0   3   1        9.05       16.57      1.78 o 
   1   3   1     1164.98     1166.31     25.18 o 
   2   3   1       26.95       26.65      3.04 o 
   3   3   1       15.53       14.29      2.57 o 
   4   3   1       96.50      111.60      4.38 o 
   5   3   1       19.92       26.30      2.56 o 
   6   3   1      727.00      764.04     13.54 o 
   7   3   1       67.21       70.59      5.27 o 
   8   3   1      377.47      378.67     35.42 o 
   9   3   1       55.78       47.41      5.09 o 
  10   3   1      441.44      450.63     13.58 o 
  11   3   1       39.42       51.89      7.39 o 
  12   3   1       11.05        8.30      4.42 o 
  13   3   1        5.79       10.42      9.69 o 
 -15   4   1        4.21       -9.98     11.28 o 
 -14   4   1        2.74        6.76      4.46 o 
 -13   4   1       23.53       13.39      5.50 o 
 -12   4   1       39.44       33.77      6.56 o 
 -11   4   1      102.87       99.74      8.53 o 
 -10   4   1      298.20      309.93     13.65 o 
  -9   4   1        2.95        2.93      2.36 o 
  -8   4   1       57.47       56.52      5.21 o 
  -7   4   1       12.03       12.39      3.47 o 
  -6   4   1        0.08        0.57      1.99 o 
  -5   4   1        9.47        8.31      2.10 o 
  -4   4   1        8.68       10.49      2.41 o 
  -3   4   1        8.88        7.26      2.04 o 
  -2   4   1     1060.77     1076.21     17.78 o 
  -1   4   1     1319.49     1380.82     13.28 o 
   0   4   1        3.95        3.65      1.55 o 
   1   4   1      601.26      592.14     14.54 o 
   2   4   1       29.80       37.82      4.49 o 
   3   4   1     1522.25     1565.63     12.87 o 
   4   4   1       63.66       64.36      5.04 o 
   5   4   1      125.40      124.86      5.30 o 
   6   4   1      638.78      668.66     12.92 o 
   7   4   1       78.20       89.59      9.23 o 
   8   4   1       95.21      114.06     10.92 o 
   9   4   1      352.79      372.15     19.51 o 
  10   4   1       59.34       56.77      8.82 o 
  11   4   1       42.23       36.54      6.57 o 
  12   4   1        1.26       14.44      7.68 o 
  13   4   1       48.66       45.92      7.13 o 
  14   4   1       63.25       58.84     15.63 o 
 -14   5   1        1.50       -7.93      8.67 o 
 -13   5   1       24.36       32.62      7.18 o 
 -12   5   1      235.09      243.59     15.46 o 
 -11   5   1       66.06       65.72      8.36 o 
 -10   5   1       18.40       15.11      6.38 o 
  -9   5   1        5.11        6.33      6.99 o 
  -8   5   1        3.48        1.86      3.32 o 
  -7   5   1       63.05       62.35      6.80 o 
  -6   5   1       73.00       70.29      5.54 o 
  -5   5   1        0.46        0.19      1.82 o 
  -4   5   1       52.29       37.80      3.87 o 
  -3   5   1     1440.60     1576.06     25.25 o 
  -2   5   1      524.20      560.29     11.42 o 
  -1   5   1      692.04      777.92     14.99 o 
   0   5   1       19.44       24.73      2.81 o 
   1   5   1      336.93      367.16      9.04 o 
   2   5   1      101.17       93.05     11.69 o 
   3   5   1        1.22        3.39      2.33 o 
   4   5   1        1.82        3.05      1.47 o 
   5   5   1      195.80      185.70      6.79 o 
   6   5   1      376.72      408.05     10.38 o 
   7   5   1       21.39       13.22      2.77 o 
   8   5   1        2.20       -1.34      4.86 o 
   9   5   1       67.01       51.28      8.67 o 
  10   5   1       28.26       29.88      7.66 o 
  11   5   1        0.41        8.67      4.67 o 
  12   5   1       20.41       31.10      7.29 o 
  13   5   1        0.50        8.23      5.23 o 
  14   5   1        1.02      -12.33     12.33 o 
 -14   6   1        2.02       -1.84      8.39 o 
 -13   6   1        1.33       -6.17      6.17 o 
 -12   6   1        7.05        9.08      6.69 o 
 -11   6   1        7.93       -5.44      7.76 o 
 -10   6   1        8.02       12.61      8.59 o 
  -9   6   1      346.92      349.85     28.42 o 
  -8   6   1      639.25      645.12     36.85 o 
  -7   6   1        6.73        6.78      9.67 o 
  -6   6   1       22.52       19.81      4.40 o 
  -5   6   1        0.71        0.73      2.58 o 
  -4   6   1      117.81      131.11     10.48 o 
  -3   6   1       29.97       24.84      3.24 o 
  -2   6   1      671.29      716.51     12.33 o 
  -1   6   1     2341.05     2567.50     30.64 o 
   0   6   1      405.65      501.56     11.73 o 
   1   6   1        1.83        2.57      1.72 o 
   2   6   1      324.42      353.16      9.72 o 
   3   6   1      320.85      306.27      9.02 o 
   4   6   1      725.17      722.26     11.01 o 
   5   6   1       31.58       31.44      3.45 o 
   6   6   1      326.06      331.61      9.95 o 
   7   6   1      142.40      146.21      7.96 o 
   8   6   1       65.85       57.80      9.22 o 
   9   6   1        0.75        4.07      5.26 o 
  10   6   1        3.41        6.10      5.76 o 
  11   6   1        0.50        4.28      5.89 o 
  12   6   1        6.00        4.32      5.61 o 
  13   6   1       48.38       56.61     15.99 o 
 -13   7   1        0.55       11.79      6.11 o 
 -12   7   1       50.10       43.68      8.40 o 
 -11   7   1        0.40        5.86      5.93 o 
 -10   7   1       32.58       47.24      9.45 o 
  -9   7   1       57.35       45.70     13.08 o 
  -8   7   1      108.04      123.99     17.03 o 
  -7   7   1      550.32      535.44     19.75 o 
  -6   7   1      106.10      105.69      9.10 o 
  -5   7   1       39.48       49.96      6.57 o 
  -4   7   1        5.17        8.37      2.96 o 
  -3   7   1      133.72      135.43      7.04 o 
  -2   7   1      121.18      138.97      6.03 o 
  -1   7   1       12.47       12.06      2.68 o 
   0   7   1       21.49       26.75      3.43 o 
   1   7   1        7.07       13.03      2.44 o 
   2   7   1       30.19       30.73      2.96 o 
   3   7   1      273.25      288.21     12.70 o 
   4   7   1      541.89      529.37     10.37 o 
   5   7   1      195.56      184.29      8.38 o 
   6   7   1        8.66        7.97      4.52 o 
   7   7   1        0.08       -3.01      5.11 o 
   8   7   1       85.69       89.98     11.45 o 
   9   7   1      165.53      179.00     15.75 o 
  10   7   1       16.04       17.54     11.74 o 
  11   7   1       41.82       51.88     10.35 o 
  12   7   1        6.32       -5.50      6.29 o 
  13   7   1       10.39       24.22     12.43 o 
 -12   8   1      153.60      203.89     15.70 o 
 -11   8   1      124.16      128.85     15.86 o 
 -10   8   1       20.72       15.76      6.98 o 
  -9   8   1      149.11      141.30     14.29 o 
  -8   8   1        0.03       -3.95      8.95 o 
  -7   8   1       21.06       17.74      8.63 o 
  -6   8   1       47.85       56.35     11.41 o 
  -5   8   1       15.88       12.74      6.72 o 
  -4   8   1       15.85       18.89      6.46 o 
  -3   8   1        0.52        1.11      2.18 o 
  -2   8   1       21.35       23.21      3.74 o 
  -1   8   1       12.74       21.13      3.63 o 
   0   8   1      187.75      166.78      7.25 o 
   1   8   1      141.56      132.44      7.11 o 
   2   8   1      498.43      481.39     12.02 o 
   3   8   1        1.34       -1.80      2.20 o 
   4   8   1      858.68      809.00     13.83 o 
   5   8   1       84.28       70.93      6.19 o 
   6   8   1       66.70       60.86      9.78 o 
   7   8   1      204.28      212.21     21.49 o 
   8   8   1      246.68      254.48     23.73 o 
   9   8   1       97.14       89.07     13.95 o 
  10   8   1       18.81       24.82      8.28 o 
  11   8   1       19.11       22.86      8.46 o 
 -11   9   1        0.05       -4.59      6.83 o 
 -10   9   1        0.17       12.05     11.85 o 
  -9   9   1        2.79        1.78      6.02 o 
  -8   9   1       36.73       36.25      7.99 o 
  -7   9   1      367.41      367.13     21.26 o 
  -6   9   1        1.89        4.71      6.14 o 
  -5   9   1      156.21      157.54     12.97 o 
  -4   9   1       66.02       66.07      8.56 o 
  -3   9   1      222.27      208.07      8.95 o 
  -2   9   1        7.00        9.57      2.87 o 
  -1   9   1       22.85       20.80      3.56 o 
   0   9   1        7.08        7.91      2.76 o 
   1   9   1       10.16        7.74      2.76 o 
   2   9   1       43.82       46.90      4.45 o 
   3   9   1        0.00       -1.37      2.13 o 
   4   9   1      442.73      445.03     12.46 o 
   5   9   1      253.82      263.43     24.68 o 
   6   9   1      301.03      285.00     18.80 o 
   7   9   1        3.17        3.26      5.15 o 
   8   9   1       82.37       89.86     17.09 o 
   9   9   1      129.95      123.56     14.91 o 
  10   9   1      121.45      126.60     15.31 o 
 -11  10   1       10.87       -9.52      9.52 o 
 -10  10   1       33.01       42.99     13.91 o 
  -9  10   1        2.74        6.84      6.55 o 
  -8  10   1        5.42       11.10      7.06 o 
  -7  10   1        0.00       -3.05      9.70 o 
  -6  10   1      129.64      133.46     10.14 o 
  -5  10   1       14.07       21.82      4.97 o 
  -4  10   1       33.55       30.00      5.11 o 
  -3  10   1       34.92       39.36      5.37 o 
  -2  10   1       99.70       86.69      7.70 o 
  -1  10   1        1.47        4.54      2.86 o 
   0  10   1      146.79      134.18      7.53 o 
   1  10   1        2.72       -0.40      2.54 o 
   2  10   1       42.34       42.40      6.17 o 
   3  10   1       35.09       42.63      4.69 o 
   4  10   1      420.54      430.80     15.52 o 
   5  10   1       92.40       76.76     14.44 o 
   6  10   1      162.64      173.23     15.92 o 
   7  10   1        1.72        3.10      7.62 o 
   8  10   1       23.23       22.98      8.05 o 
   9  10   1        0.16        6.77      7.66 o 
  10  10   1      131.34      140.27     22.88 o 
 -10  11   1        0.47        4.28      6.73 o 
  -9  11   1       16.21       24.39     10.75 o 
  -8  11   1       31.27       23.45      9.11 o 
  -7  11   1      212.79      237.72     18.66 o 
  -6  11   1        9.99        6.96      6.16 o 
  -5  11   1       47.66       63.47     10.11 o 
  -4  11   1       18.70       20.90      6.81 o 
  -3  11   1        5.48        4.83      3.54 o 
  -2  11   1       86.35       91.54      6.70 o 
  -1  11   1       11.38       13.10      3.43 o 
   0  11   1        0.50       -3.83      3.83 o 
   1  11   1       24.97       19.59      4.83 o 
   2  11   1       29.96       31.00      6.04 o 
   3  11   1      127.63      113.84      9.40 o 
   4  11   1      139.01      140.57     14.09 o 
   5  11   1        8.19       13.23      7.12 o 
   6  11   1       51.65       68.64     10.88 o 
   7  11   1        3.75       11.53     13.17 o 
   8  11   1       12.67       21.91     10.12 o 
   9  11   1        6.39       12.39     10.65 o 
  -6  12   1      258.68      262.83     31.33 o 
  -5  12   1        4.06       -2.48     10.20 o 
  -4  12   1       10.80       11.50     10.56 o 
  -3  12   1       13.93        6.29      9.69 o 
  -2  12   1        0.82       -9.90      9.90 o 
  -1  12   1        8.88        6.23      5.91 o 
   0  12   1        2.98        2.63      8.58 o 
   1  12   1       17.26       18.98      8.87 o 
   2  12   1        0.79       -4.59      4.59 o 
   3  12   1       61.39       74.41     11.77 o 
   4  12   1       36.80       40.55      9.10 o 
   5  12   1       36.79       37.66      9.57 o 
   6  12   1        0.03      -10.12     10.12 o 
   7  12   1        5.88        2.95      7.16 o 
   8  12   1       44.24       29.56     12.82 o 
  -4  13   1       18.44       14.16     12.04 o 
  -3  13   1       24.95       17.28     11.62 o 
  -2  13   1        3.79       11.85     12.24 o 
  -1  13   1       44.92       51.87     10.53 o 
   0  13   1        4.55       19.31      7.59 o 
   1  13   1       33.38       36.50     22.37 o 
   2  13   1       52.13       44.62     14.84 o 
   3  13   1       38.18       51.38     14.66 o 
  -1  14   1       50.40       81.70     19.68 o 
   0  14   1        0.21       -1.64      8.84 o 
 -14   0   2       84.78       80.30     15.23 o 
 -13   0   2      301.05      275.46     25.15 o 
 -12   0   2        0.06       -0.51      5.35 o 
 -11   0   2       97.06       98.54     10.57 o 
 -10   0   2        9.97       16.21      5.97 o 
  -9   0   2       91.48       90.71      8.85 o 
  -8   0   2      861.84      912.44     24.84 o 
  -7   0   2       19.15       13.50      3.81 o 
  -6   0   2      774.82      722.42     18.93 o 
  -5   0   2        6.79        7.65      2.94 o 
  -4   0   2    14604.13    14048.93     95.60 o 
  -3   0   2    12814.87    12339.53     80.08 o 
  -2   0   2      324.42      298.76     11.21 o 
  -1   0   2       80.99       88.01      5.36 o 
   0   0   2        0.01       -0.13      1.98 o 
   1   0   2     1905.03     2001.81     27.13 o 
   2   0   2     2068.53     1876.64     20.10 o 
   3   0   2       71.33       67.62      3.84 o 
   4   0   2      144.00      128.43      5.74 o 
   5   0   2      131.92      124.92      6.16 o 
   6   0   2       39.45       35.21      3.28 o 
   7   0   2      104.34      105.46      6.19 o 
   8   0   2       49.16       39.52      6.06 o 
   9   0   2      623.02      636.63     22.37 o 
  10   0   2       29.10       30.39      6.22 o 
  11   0   2       91.81       92.63      9.98 o 
  12   0   2      691.72      729.46     45.36 o 
  13   0   2        1.00        7.50      9.51 o 
 -15   1   2        0.01       -4.49      6.79 o 
 -14   1   2       49.11       47.56      8.22 o 
 -13   1   2       39.23       38.17      5.00 o 
 -12   1   2       41.57       28.50      5.44 o 
 -11   1   2      411.52      421.89     16.62 o 
 -10   1   2        0.00       -0.88      3.20 o 
  -9   1   2        0.16       -0.26      3.56 o 
  -8   1   2      662.69      674.46     17.31 o 
  -7   1   2      953.89      995.70     16.68 o 
  -6   1   2        4.66        4.13      2.00 o 
  -5   1   2      685.37      653.23     11.51 o 
  -4   1   2     8940.92     8861.77     38.14 o 
  -3   1   2    43798.07    41807.94    285.00 o 
  -2   1   2       36.82       51.43      3.86 o 
  -1   1   2      885.32      937.08     16.96 o 
   0   1   2     4056.39     3976.42     19.42 o 
   1   1   2     2973.20     2832.15     15.71 o 
   2   1   2     1163.21     1134.80     10.68 o 
   3   1   2      189.63      202.04      3.92 o 
   4   1   2       20.61       11.85      1.85 o 
   5   1   2       69.77       76.03      3.80 o 
   6   1   2        1.32        0.08      1.62 o 
   7   1   2      184.57      173.29      7.11 o 
   8   1   2      168.30      174.52      6.86 o 
   9   1   2       10.79        4.43      3.16 o 
  10   1   2      501.41      507.86     12.84 o 
  11   1   2        1.81       -3.71      3.71 o 
  12   1   2        4.35       -5.67      5.67 o 
  13   1   2      221.46      253.04     20.05 o 
 -15   2   2       18.67       38.40     20.89 o 
 -14   2   2       36.13       28.20     16.15 o 
 -13   2   2        0.11       -0.28      3.40 o 
 -12   2   2        3.03        3.83      3.68 o 
 -11   2   2       11.65        6.00      4.68 o 
 -10   2   2      262.91      283.60     12.94 o 
  -9   2   2      142.22      146.80      9.00 o 
  -8   2   2       11.78       18.21      3.44 o 
  -7   2   2      309.12      316.62      7.97 o 
  -6   2   2      989.54     1011.67     13.02 o 
  -5   2   2      735.09      742.56     11.21 o 
  -4   2   2      815.92      768.30     11.37 o 
  -3   2   2     6365.74     6327.29     28.88 o 
  -2   2   2     4933.78     4916.73     56.96 o 
  -1   2   2      786.31      754.40     18.75 o 
   0   2   2     3029.96     3036.40     28.01 o 
   1   2   2      701.33      705.02      7.46 o 
   2   2   2        7.84        6.90      1.55 o 
   3   2   2     3559.41     3505.06     34.50 o 
   4   2   2      866.26      932.68     10.05 o 
   5   2   2       68.66       80.84      3.62 o 
   6   2   2      134.86      126.44      5.02 o 
   7   2   2      106.00      113.44      5.73 o 
   8   2   2        0.02        2.17      2.26 o 
   9   2   2      140.89      140.86      6.71 o 
  10   2   2       31.68       27.13      3.74 o 
  11   2   2       65.79       73.84      6.81 o 
  12   2   2      161.58      161.23     12.36 o 
  13   2   2       64.86       57.66     15.76 o 
 -16   3   2       10.86       -4.07      7.97 o 
 -15   3   2        0.70      -10.28     10.28 o 
 -14   3   2        2.38        4.97      4.85 o 
 -13   3   2       48.76       53.56      9.23 o 
 -12   3   2        1.12        3.38      3.78 o 
 -11   3   2        0.42       -3.18      3.23 o 
 -10   3   2      118.53      116.49      8.66 o 
  -9   3   2       17.95       19.54      3.59 o 
  -8   3   2      125.79      125.53      6.67 o 
  -7   3   2       25.06       21.61      3.03 o 
  -6   3   2        9.06       15.38      2.21 o 
  -5   3   2      132.58      134.26      5.51 o 
  -4   3   2      267.23      276.02      8.32 o 
  -3   3   2      694.88      740.17     10.10 o 
  -2   3   2      806.97      902.94     11.22 o 
  -1   3   2     1091.21     1106.90      8.83 o 
   0   3   2      454.28      451.58     12.27 o 
   1   3   2        0.01        4.49      1.29 o 
   2   3   2       62.18       64.36      4.34 o 
   3   3   2     2156.44     2292.07     24.39 o 
   4   3   2       20.86       18.63      2.67 o 
   5   3   2      208.13      187.74      7.33 o 
   6   3   2      427.42      422.51     11.95 o 
   7   3   2       21.75       15.88      2.44 o 
   8   3   2      165.19      160.28      6.93 o 
   9   3   2       39.31       38.07      4.02 o 
  10   3   2       12.27       10.18      4.60 o 
  11   3   2       44.35       39.86      6.08 o 
  12   3   2        0.52        5.42      5.71 o 
  13   3   2       78.11      100.18     13.44 o 
 -15   4   2        6.58        9.98     12.09 o 
 -14   4   2       29.08       23.36      6.29 o 
 -13   4   2       82.72       78.44      9.20 o 
 -12   4   2        2.11        5.94      5.43 o 
 -11   4   2        4.87        3.04      3.50 o 
 -10   4   2      186.12      202.96     11.36 o 
  -9   4   2       76.68       68.09      5.66 o 
  -8   4   2      237.17      233.98      6.38 o 
  -7   4   2      306.75      301.00      8.31 o 
  -6   4   2        1.19        1.57      1.31 o 
  -5   4   2      161.49      159.66      5.64 o 
  -4   4   2      608.18      622.51     10.62 o 
  -3   4   2        0.38        1.64      1.46 o 
  -2   4   2     1200.58     1317.15     14.66 o 
  -1   4   2        0.43        0.81      0.97 o 
   0   4   2      667.66      677.93     10.17 o 
   1   4   2      249.41      248.18      6.27 o 
   2   4   2       15.61       25.76      4.16 o 
   3   4   2      603.71      622.59      9.37 o 
   4   4   2      315.53      327.25     11.83 o 
   5   4   2      271.91      294.41     11.05 o 
   6   4   2       32.31       38.65      4.92 o 
   7   4   2       72.62       63.97     11.29 o 
   8   4   2        6.24        6.63      5.16 o 
   9   4   2       46.00       60.73     12.51 o 
  10   4   2       20.80       11.89      5.96 o 
  11   4   2       12.43        4.96      5.34 o 
  12   4   2       22.43       26.80      6.56 o 
  13   4   2        1.34       -3.91      6.15 o 
 -15   5   2       20.62       24.05      8.87 o 
 -14   5   2       43.30       39.04      8.57 o 
 -13   5   2      153.18      135.62     18.88 o 
 -12   5   2      305.59      318.93     26.66 o 
 -11   5   2      266.29      242.21     20.02 o 
 -10   5   2       52.35       51.86      9.02 o 
  -9   5   2      149.05      149.78     11.15 o 
  -8   5   2      280.77      309.70     15.02 o 
  -7   5   2      304.42      286.94     13.66 o 
  -6   5   2       88.94       87.17      5.32 o 
  -5   5   2      235.61      230.83      7.25 o 
  -4   5   2      491.77      470.64      9.97 o 
  -3   5   2      279.41      307.21     12.91 o 
  -2   5   2     2392.71     2604.36     22.82 o 
  -1   5   2        4.44        6.81      1.86 o 
   0   5   2       11.14        5.98      1.64 o 
   1   5   2       99.85      121.19      6.65 o 
   2   5   2      195.03      162.50      6.32 o 
   3   5   2       26.76       19.55      2.94 o 
   4   5   2       17.23       13.27      1.47 o 
   5   5   2      102.95       99.78      8.07 o 
   6   5   2       13.95       20.59      4.32 o 
   7   5   2       14.68       12.44      5.76 o 
   8   5   2       10.84        2.60      4.33 o 
   9   5   2      115.26       93.03     14.27 o 
  10   5   2        0.79        8.08      5.43 o 
  11   5   2        0.39        0.98     10.52 o 
  12   5   2       29.55       29.02      7.24 o 
  13   5   2      109.97      147.63     25.42 o 
 -14   6   2        0.00        5.49      5.97 o 
 -13   6   2      127.22      150.70     13.28 o 
 -12   6   2       23.24       21.04      7.71 o 
 -11   6   2       22.55       17.09      6.78 o 
 -10   6   2      351.32      342.27     39.15 o 
  -9   6   2      412.80      447.60     30.53 o 
  -8   6   2      337.08      307.52     20.33 o 
  -7   6   2      692.49      698.33     21.93 o 
  -6   6   2      249.94      282.59     13.45 o 
  -5   6   2      264.01      269.74     10.28 o 
  -4   6   2      300.09      294.73      9.98 o 
  -3   6   2      261.40      248.56     10.02 o 
  -2   6   2       34.96       35.12      2.88 o 
  -1   6   2      136.52      139.15      7.13 o 
   0   6   2        0.89        1.89      1.66 o 
   1   6   2       44.29       49.23      4.33 o 
   2   6   2       50.99       47.92      3.56 o 
   3   6   2      955.27      932.62     14.16 o 
   4   6   2      357.96      343.23      7.22 o 
   5   6   2       92.86       94.80      4.93 o 
   6   6   2       35.98       38.86      4.06 o 
   7   6   2       36.94       37.03      7.55 o 
   8   6   2        3.33        5.61      5.70 o 
   9   6   2       43.98       47.07      8.71 o 
  10   6   2        0.75        0.09      6.95 o 
  11   6   2        0.14       -5.76     12.45 o 
  12   6   2        2.02       -7.26      7.26 o 
  13   6   2        0.44        1.75     11.30 o 
 -13   7   2       99.84      115.98     11.68 o 
 -12   7   2        7.09       12.06      6.04 o 
 -11   7   2       11.74       17.72      7.90 o 
 -10   7   2       74.91       86.44     16.39 o 
  -9   7   2        5.21        1.16      8.18 o 
  -8   7   2      262.80      255.06     22.87 o 
  -7   7   2       61.29       58.39     10.86 o 
  -6   7   2      120.44      110.42     13.70 o 
  -5   7   2       37.97       36.62      5.50 o 
  -4   7   2        0.28       -0.96      2.70 o 
  -3   7   2      156.83      169.25     10.15 o 
  -2   7   2      172.65      154.20      7.35 o 
  -1   7   2       39.59       37.84      4.97 o 
   0   7   2        0.00        1.28      1.87 o 
   1   7   2        0.03        2.88      2.07 o 
   2   7   2       15.24       18.02      2.46 o 
   3   7   2      128.83      116.08      5.56 o 
   4   7   2      759.65      764.11     14.76 o 
   5   7   2      229.65      227.90      8.14 o 
   6   7   2     1284.35     1273.25     29.32 o 
   7   7   2        0.63       -0.56      5.51 o 
   8   7   2        8.64       16.85      7.38 o 
   9   7   2       71.86       90.74     11.99 o 
  10   7   2        0.12        0.98      6.26 o 
  11   7   2        4.70        7.45     20.31 o 
  12   7   2       57.36       55.90     15.69 o 
 -12   8   2       24.93       26.09      7.10 o 
 -11   8   2        6.36        6.24      5.19 o 
 -10   8   2      163.04      191.32     22.55 o 
  -9   8   2      136.83      136.22     19.17 o 
  -8   8   2      327.31      319.44     26.24 o 
  -7   8   2       10.94        9.94      6.95 o 
  -6   8   2        7.49        1.60      5.89 o 
  -5   8   2       32.34       38.87      9.00 o 
  -4   8   2        0.00        1.48      2.41 o 
  -3   8   2       10.89       17.69      3.07 o 
  -2   8   2        1.94       -1.53      2.46 o 
  -1   8   2       29.39       26.26      3.68 o 
   0   8   2       91.69       94.07      6.00 o 
   1   8   2       86.71       89.87      5.83 o 
   2   8   2       82.30       82.25      5.01 o 
   3   8   2     1428.07     1433.11     16.94 o 
   4   8   2      183.17      202.52      6.75 o 
   5   8   2      356.49      372.66     20.27 o 
   6   8   2       34.87       23.75      8.71 o 
   7   8   2      287.56      259.90     18.72 o 
   8   8   2       38.08       31.38      9.42 o 
   9   8   2       12.32       26.44      7.89 o 
  10   8   2       32.78       28.73     12.17 o 
  11   8   2       18.53       43.26     15.58 o 
 -12   9   2       19.66      -13.93     13.93 o 
 -11   9   2      135.92      133.59     12.83 o 
 -10   9   2        0.27       11.41     11.25 o 
  -9   9   2        1.38        0.16      6.37 o 
  -8   9   2       36.11       28.92     10.30 o 
  -7   9   2        8.85        8.08      7.24 o 
  -6   9   2       65.45       58.65     11.75 o 
  -5   9   2        4.52        9.32      4.46 o 
  -4   9   2      211.18      200.81     12.14 o 
  -3   9   2      285.78      281.29     13.65 o 
  -2   9   2       95.80       92.86      6.77 o 
  -1   9   2       81.99       80.97      6.12 o 
   0   9   2      400.97      385.40     11.09 o 
   1   9   2       25.75       24.22      3.41 o 
   2   9   2        6.74        7.60      2.60 o 
   3   9   2       33.95       32.29      4.08 o 
   4   9   2        2.37        2.96      2.33 o 
   5   9   2       11.80       25.72      7.47 o 
   6   9   2        0.34        5.38      6.46 o 
   7   9   2        0.24       -9.06     11.37 o 
   8   9   2        0.63        9.27      6.02 o 
   9   9   2       28.63       30.56      9.11 o 
  10   9   2      151.80      188.67     18.91 o 
 -11  10   2        0.67      -11.81     11.81 o 
 -10  10   2       76.99       77.39     13.39 o 
  -9  10   2        1.20        2.70     14.83 o 
  -8  10   2       50.95       42.32      8.87 o 
  -7  10   2        7.16        4.89      5.60 o 
  -6  10   2      202.76      233.99     15.00 o 
  -5  10   2        1.84       13.91     11.56 o 
  -4  10   2      135.41      158.32     11.40 o 
  -3  10   2      110.95       95.00      8.55 o 
  -2  10   2        1.24        5.94      3.13 o 
  -1  10   2      190.51      168.46      9.47 o 
   0  10   2       11.34       12.00      3.11 o 
   1  10   2       36.09       37.29      4.24 o 
   2  10   2      189.68      194.79     11.51 o 
   3  10   2       78.61       75.50      7.55 o 
   4  10   2       61.94       51.78      8.78 o 
   5  10   2      184.42      162.12     15.18 o 
   6  10   2       57.99       59.27     13.97 o 
   7  10   2       25.76       38.60     12.21 o 
   8  10   2        3.80       -4.78      7.11 o 
   9  10   2        2.62       -4.75      7.89 o 
 -10  11   2        3.69       21.94     10.60 o 
  -9  11   2       33.80       27.75     10.89 o 
  -8  11   2       48.37       65.94     23.74 o 
  -7  11   2      105.61      107.53     12.80 o 
  -6  11   2        9.75        4.60      7.04 o 
  -5  11   2       19.12       18.59      5.35 o 
  -4  11   2       38.59       34.98      5.52 o 
  -3  11   2      390.98      353.85     19.50 o 
  -2  11   2        0.50        3.74      4.53 o 
  -1  11   2        8.82        6.45      3.93 o 
   0  11   2        9.56        4.37      4.17 o 
   1  11   2      109.09      113.14      9.48 o 
   2  11   2      117.16      115.58      9.58 o 
   3  11   2       71.48       66.56     10.46 o 
   4  11   2       23.49       33.39      8.43 o 
   5  11   2       31.73       25.52      7.85 o 
   6  11   2        0.04       -6.24      8.32 o 
   7  11   2        8.49        8.48     13.23 o 
   8  11   2       11.89       10.43     12.44 o 
  -6  12   2        5.84        4.11      9.92 o 
  -5  12   2       16.48       16.16     10.30 o 
  -4  12   2        0.11      -11.04     11.04 o 
  -3  12   2       45.84       41.29     13.33 o 
  -2  12   2       95.51      117.78     16.87 o 
  -1  12   2       48.12       58.16      9.15 o 
   0  12   2        1.43       -3.85      3.85 o 
   1  12   2        0.28        1.25      3.96 o 
   2  12   2       82.75      109.24     12.82 o 
   3  12   2       21.60       24.25     10.81 o 
   4  12   2        0.82       -3.87      6.19 o 
   5  12   2        4.43        0.13     11.27 o 
   6  12   2        2.49       20.01     10.05 o 
   7  12   2       25.80       -0.26      6.37 o 
  -4  13   2        0.39        8.16     10.08 o 
  -3  13   2       51.10       40.39     13.73 o 
  -2  13   2        5.86       19.17     12.45 o 
  -1  13   2       14.86        4.10      9.58 o 
   0  13   2       30.14       44.85     13.74 o 
   1  13   2       20.02       16.09     10.94 o 
   2  13   2        1.00       15.88     10.86 o 
  -2  14   2       13.81       22.08     13.95 o 
  -1  14   2       13.55       15.53     13.43 o 
 -16   1   3       11.01        6.36      7.55 o 
 -15   1   3        1.51        3.20      5.10 o 
 -14   1   3        2.46       -5.14     13.46 o 
 -13   1   3       79.75       73.51      9.99 o 
 -12   1   3       61.37       48.79      6.84 o 
 -11   1   3       69.33       82.65      7.83 o 
 -10   1   3       15.76       16.24      4.53 o 
  -9   1   3       68.11       64.27      6.32 o 
  -8   1   3       14.72       14.16      2.92 o 
  -7   1   3      739.00      773.06     15.26 o 
  -6   1   3       76.49       77.60      7.45 o 
  -5   1   3     2348.84     2454.38     22.89 o 
  -4   1   3      131.13      131.98      9.78 o 
  -3   1   3    14243.05    14272.18     52.05 o 
  -2   1   3      852.98      810.32     14.56 o 
  -1   1   3      153.60      156.52      5.60 o 
   0   1   3     1013.09     1025.47      7.89 o 
   1   1   3      636.90      630.59      6.81 o 
   2   1   3        1.41        3.46      1.55 o 
   3   1   3      605.47      618.49      9.97 o 
   4   1   3      757.05      820.32     11.45 o 
   5   1   3      140.62      130.68      5.49 o 
   6   1   3      105.14      102.06      6.00 o 
   7   1   3       13.18       17.88      3.32 o 
   8   1   3      724.32      709.17     21.05 o 
   9   1   3        8.11        6.89      2.68 o 
  10   1   3       32.22       39.14      4.71 o 
  11   1   3       23.21       33.66      6.17 o 
  12   1   3      107.08       98.48     13.14 o 
  13   1   3       42.41       69.47     20.01 o 
 -16   2   3        0.01       21.93     11.36 o 
 -15   2   3        0.00       13.52      8.82 o 
 -14   2   3       29.87       20.89     12.08 o 
 -13   2   3       16.81       20.85      5.10 o 
 -12   2   3        0.39       -0.10      3.89 o 
 -11   2   3        5.33        4.46      3.57 o 
 -10   2   3        0.42        6.53      3.59 o 
  -9   2   3        3.05        2.05      2.89 o 
  -8   2   3      526.73      516.85     13.26 o 
  -7   2   3      143.89      152.68      5.75 o 
  -6   2   3     1230.61     1280.69     16.25 o 
  -5   2   3       22.91       30.89      2.77 o 
  -4   2   3     1860.45     1746.93     15.95 o 
  -3   2   3      221.13      225.50      5.72 o 
  -2   2   3     2376.76     2304.72     30.45 o 
  -1   2   3      980.79     1002.48     16.07 o 
   0   2   3      428.53      398.03      6.76 o 
   1   2   3     1167.44     1249.31     11.39 o 
   2   2   3     1478.57     1547.82     20.25 o 
   3   2   3     9091.45     9578.53     52.02 o 
   4   2   3      156.63      157.24      4.75 o 
   5   2   3       64.20       66.21      3.10 o 
   6   2   3      161.92      178.03      6.81 o 
   7   2   3      198.50      214.01      7.47 o 
   8   2   3       55.28       62.96      4.86 o 
   9   2   3        0.04        2.55      2.35 o 
  10   2   3      104.41       84.86      9.69 o 
  11   2   3       21.28       14.45      4.84 o 
  12   2   3       31.22       23.55     13.21 o 
  13   2   3        3.28       -0.77     11.38 o 
 -16   3   3        0.49        0.61      9.36 o 
 -15   3   3        2.26       -7.37      7.37 o 
 -14   3   3        7.54        1.52      3.94 o 
 -13   3   3       99.61       91.74     11.66 o 
 -12   3   3        0.58       -2.09      3.85 o 
 -11   3   3        7.53        8.49      4.19 o 
 -10   3   3        0.31       -2.23      4.30 o 
  -9   3   3       56.14       48.33      5.65 o 
  -8   3   3      116.21      113.39      6.50 o 
  -7   3   3        0.51        0.47      2.02 o 
  -6   3   3       62.49       65.87      4.24 o 
  -5   3   3       31.20       33.62      2.88 o 
  -4   3   3        5.33        3.95      2.04 o 
  -3   3   3     1661.18     1681.40     19.87 o 
  -2   3   3      495.05      514.24      7.74 o 
  -1   3   3      549.28      613.94     20.48 o 
   0   3   3      673.95      726.42     17.00 o 
   1   3   3       64.59       58.37      2.90 o 
   2   3   3      105.08      110.46      4.15 o 
   3   3   3       18.06       14.10      2.15 o 
   4   3   3      651.60      649.73     20.17 o 
   5   3   3       62.30       55.88      4.36 o 
   6   3   3       92.32       94.31      5.93 o 
   7   3   3      234.02      215.74     11.00 o 
   8   3   3      158.25      155.63     10.08 o 
   9   3   3        0.40       -0.79      5.30 o 
  10   3   3       27.72       30.87      5.80 o 
  11   3   3        0.28       11.53     12.81 o 
  12   3   3       17.79       20.21      7.25 o 
 -15   4   3      143.91      141.03     15.76 o 
 -14   4   3      236.42      238.59     20.04 o 
 -13   4   3       19.52       26.94      5.66 o 
 -12   4   3       35.20       32.42      8.08 o 
 -11   4   3        0.46        3.81      3.88 o 
 -10   4   3        3.40        4.07      3.22 o 
  -9   4   3        7.89        9.61      3.69 o 
  -8   4   3       70.24       66.50      5.23 o 
  -7   4   3      265.37      226.87     10.31 o 
  -6   4   3      179.67      186.15     14.77 o 
  -5   4   3      360.96      368.50      8.89 o 
  -4   4   3      160.41      161.43      5.64 o 
  -3   4   3        6.76        9.44      1.79 o 
  -2   4   3      705.00      725.09      9.71 o 
  -1   4   3      118.62      120.43      7.70 o 
   0   4   3      579.86      549.13     20.72 o 
   1   4   3      101.32      108.30      3.70 o 
   2   4   3       45.56       50.48      4.01 o 
   3   4   3      663.40      692.95     23.06 o 
   4   4   3      229.46      226.66      9.18 o 
   5   4   3        0.55        2.40      2.72 o 
   6   4   3       51.61       57.11      7.11 o 
   7   4   3       54.42       48.64      7.96 o 
   8   4   3       42.82       33.77     13.08 o 
   9   4   3       34.92       29.68      7.28 o 
  10   4   3       11.32        2.96     12.54 o 
  11   4   3        0.11        5.97      4.36 o 
  12   4   3        0.20       -3.98     11.26 o 
 -15   5   3        6.53       -4.81      6.06 o 
 -14   5   3       39.22       34.94      8.99 o 
 -13   5   3       59.95       56.39     13.76 o 
 -12   5   3      125.40      145.11     14.54 o 
 -11   5   3        3.19       -0.37      5.05 o 
 -10   5   3       19.40       13.37      5.40 o 
  -9   5   3      187.45      183.59      7.72 o 
  -8   5   3       73.42       73.63      6.72 o 
  -7   5   3      346.47      367.17     11.02 o 
  -6   5   3      279.06      289.79     12.23 o 
  -5   5   3      128.76      152.70      6.13 o 
  -4   5   3      573.82      681.26     12.00 o 
  -3   5   3      543.91      669.96     12.04 o 
  -2   5   3      124.06      130.96      5.10 o 
  -1   5   3      138.34      145.66      8.72 o 
   0   5   3      413.99      414.43     15.23 o 
   1   5   3        0.44        1.04      0.81 o 
   2   5   3       25.95       29.73      2.90 o 
   3   5   3        2.72        6.36      1.40 o 
   4   5   3      158.19      166.21      8.13 o 
   5   5   3      239.48      226.95     10.34 o 
   6   5   3        0.69        5.54      3.52 o 
   7   5   3       90.19       86.69     10.23 o 
   8   5   3        4.23       11.25      7.82 o 
   9   5   3      146.82      123.36     12.99 o 
  10   5   3        7.84        5.70      6.16 o 
  11   5   3       35.42       66.11     21.15 o 
  12   5   3       25.57       40.85     12.20 o 
 -15   6   3        8.39        9.23     10.59 o 
 -14   6   3        1.22        4.24      8.97 o 
 -13   6   3       14.79       11.32      7.68 o 
 -12   6   3       36.29       38.18      9.29 o 
 -11   6   3      150.72      163.15     15.32 o 
 -10   6   3       33.32       26.13      7.36 o 
  -9   6   3       22.31       21.78      5.65 o 
  -8   6   3       27.50       22.53      8.01 o 
  -7   6   3       92.67      104.96     12.95 o 
  -6   6   3     1012.18     1082.52     24.74 o 
  -5   6   3        3.33        4.90      2.08 o 
  -4   6   3       34.70       35.48      4.32 o 
  -3   6   3        8.68        6.96      2.29 o 
  -2   6   3        1.66        4.60      1.63 o 
  -1   6   3        2.40        2.37      2.14 o 
   0   6   3      244.26      217.99      5.61 o 
   1   6   3      186.43      172.17      5.55 o 
   2   6   3      711.42      683.39     12.71 o 
   3   6   3      242.21      225.27      8.58 o 
   4   6   3      253.46      246.77      6.35 o 
   5   6   3       15.26       16.51      3.56 o 
   6   6   3       14.14       12.58      3.69 o 
   7   6   3       37.18       48.90      8.67 o 
   8   6   3      168.37      149.31     21.19 o 
   9   6   3        0.36       13.27      9.15 o 
  10   6   3        8.83       10.57     12.68 o 
  11   6   3       31.63       42.05      9.71 o 
  12   6   3       13.92        4.35      7.15 o 
 -14   7   3       10.24        8.87      8.92 o 
 -13   7   3       10.20       13.75     16.80 o 
 -12   7   3       27.84       47.59     21.90 o 
 -11   7   3      160.58      183.14     16.62 o 
 -10   7   3        0.00        0.97      5.37 o 
  -9   7   3       12.91       24.17      9.85 o 
  -8   7   3        8.99        8.47      5.87 o 
  -7   7   3        1.14       -0.53      5.57 o 
  -6   7   3      109.48       99.21     12.20 o 
  -5   7   3        0.08       -2.94      3.13 o 
  -4   7   3      259.70      304.18     11.93 o 
  -3   7   3       35.83       29.85      3.30 o 
  -2   7   3      121.20      107.81      7.66 o 
  -1   7   3      310.86      325.66     10.93 o 
   0   7   3      184.43      176.64      6.09 o 
   1   7   3      509.01      499.33      7.54 o 
   2   7   3       34.94       35.26      2.47 o 
   3   7   3      270.53      275.16     13.39 o 
   4   7   3       21.38       23.19      2.87 o 
   5   7   3      394.78      400.69     16.71 o 
   6   7   3       15.60       11.15      6.12 o 
   7   7   3        1.84       10.68      6.86 o 
   8   7   3       89.27      101.31     12.22 o 
   9   7   3       43.90       35.41      8.53 o 
  10   7   3        6.49       11.16      6.91 o 
  11   7   3        3.05       -7.94     10.97 o 
 -13   8   3        2.55        2.58     24.06 o 
 -12   8   3       15.30       19.87      8.33 o 
 -11   8   3       97.53       96.50     13.23 o 
 -10   8   3        1.19        0.89      5.70 o 
  -9   8   3      119.37       92.54     15.85 o 
  -8   8   3       74.53       77.05     13.50 o 
  -7   8   3        0.01        4.29      5.35 o 
  -6   8   3       33.26       34.39      8.20 o 
  -5   8   3       16.44       19.39      6.44 o 
  -4   8   3       13.58        9.76      3.20 o 
  -3   8   3      228.76      217.69      8.56 o 
  -2   8   3        0.00       -1.13      5.19 o 
  -1   8   3        0.88        0.41      4.86 o 
   0   8   3       41.22       46.42      3.73 o 
   1   8   3     1486.96     1459.52     17.16 o 
   2   8   3      211.83      210.43      5.87 o 
   3   8   3     1845.69     1905.33     17.74 o 
   4   8   3      630.96      612.03     16.25 o 
   5   8   3        2.15       -4.75      5.29 o 
   6   8   3      379.77      351.91     21.18 o 
   7   8   3      105.02      120.44     13.66 o 
   8   8   3        8.10       11.36      6.68 o 
   9   8   3       65.58       74.01     12.48 o 
  10   8   3        8.28       18.87      8.37 o 
 -12   9   3       21.63       13.10      8.86 o 
 -11   9   3        0.70       11.13      7.77 o 
 -10   9   3       23.88       29.36     10.96 o 
  -9   9   3        3.50       -6.63      6.63 o 
  -8   9   3       71.47       86.85     14.89 o 
  -7   9   3       10.12       19.05      7.58 o 
  -6   9   3       52.39       60.62     10.59 o 
  -5   9   3       13.26        5.78      4.81 o 
  -4   9   3        2.33        6.89      3.71 o 
  -3   9   3      293.54      263.26     12.65 o 
  -2   9   3      462.20      456.53     16.96 o 
  -1   9   3      140.74      131.59      6.98 o 
   0   9   3      238.03      218.61     10.60 o 
   1   9   3      164.74      163.11      6.54 o 
   2   9   3      247.92      245.75      7.56 o 
   3   9   3       44.83       62.88      6.64 o 
   4   9   3       98.49      101.78      7.58 o 
   5   9   3      206.04      205.73     16.92 o 
   6   9   3       80.86       84.45     11.90 o 
   7   9   3       48.32       55.62     10.90 o 
   8   9   3      144.47      174.56     17.52 o 
   9   9   3        3.25       13.41     12.50 o 
 -12  10   3       36.19       64.22     15.88 o 
 -11  10   3       25.56       19.04     10.45 o 
 -10  10   3       81.41       74.59     15.31 o 
  -9  10   3       36.36       44.63     12.78 o 
  -8  10   3       43.75       45.39     12.08 o 
  -7  10   3        0.21       -6.01      6.01 o 
  -6  10   3       19.27       26.89      7.25 o 
  -5  10   3       41.35       55.78      7.51 o 
  -4  10   3       41.60       29.89      5.83 o 
  -3  10   3        9.70        5.09      2.86 o 
  -2  10   3       22.91       31.90      5.12 o 
  -1  10   3      209.10      204.89     19.71 o 
   0  10   3        0.21        2.13      3.85 o 
   1  10   3      152.63      142.24     10.08 o 
   2  10   3        0.09       -4.51      4.51 o 
   3  10   3      138.57      132.79      9.39 o 
   4  10   3       41.37       17.06      7.10 o 
   5  10   3       19.69        9.85     11.72 o 
   6  10   3       33.35       35.98      9.36 o 
   7  10   3        7.61        4.87     12.70 o 
   8  10   3       12.74       17.55     10.74 o 
  -8  11   3       49.07       59.53     11.19 o 
  -7  11   3       28.93       40.97     10.58 o 
  -6  11   3       39.74       37.73     10.91 o 
  -5  11   3        0.16       -8.02      8.02 o 
  -4  11   3        0.00       13.61      7.25 o 
  -3  11   3        1.09        5.65      6.21 o 
  -2  11   3        0.32       -2.65      4.49 o 
  -1  11   3        0.67        4.89      4.73 o 
   0  11   3       20.75       24.71      5.35 o 
   1  11   3        0.49        4.63      4.17 o 
   2  11   3       64.16       50.90      7.18 o 
   3  11   3       76.36       56.42     10.12 o 
   4  11   3       29.30       18.62     11.03 o 
   5  11   3       90.12       96.26     13.24 o 
   6  11   3       13.55       18.22      8.20 o 
   7  11   3       16.21       16.73      9.51 o 
  -7  12   3        0.57       -6.47     11.00 o 
  -6  12   3       25.25       28.31     14.10 o 
  -5  12   3       62.79       66.35     16.64 o 
  -4  12   3        8.49        1.79      4.70 o 
  -3  12   3       15.09       24.18      8.26 o 
  -2  12   3        0.97       -7.26     11.28 o 
  -1  12   3       14.15       11.50      5.15 o 
   0  12   3       45.16       47.93      9.25 o 
   1  12   3       94.61      100.55      9.42 o 
   2  12   3        3.67        6.88      6.63 o 
   3  12   3       20.79       34.07      9.83 o 
   4  12   3        1.93       12.98      7.21 o 
   5  12   3       37.12       43.38     12.14 o 
   6  12   3       10.57       11.87     10.76 o 
  -4  13   3        3.42       19.06     12.67 o 
  -3  13   3       23.29       20.76     12.23 o 
  -2  13   3       81.23       77.40     16.97 o 
  -1  13   3       13.08        8.13      9.36 o 
   0  13   3       41.31       40.98     13.33 o 
   3  13   3        8.70        0.86      7.53 o 
   4  13   3        1.62       12.28      8.10 o 
  -2  14   3      151.95      158.00     25.23 o 
 -16   0   4       11.41       24.70     11.68 o 
 -15   0   4       49.46       28.32     12.28 o 
 -14   0   4      230.13      246.24     25.58 o 
 -13   0   4        6.89        4.35      6.86 o 
 -12   0   4       88.68       99.47     15.44 o 
 -11   0   4      210.52      227.21     21.12 o 
 -10   0   4      878.28      940.98     40.38 o 
  -9   0   4        0.24       11.13      6.33 o 
  -8   0   4      666.87      642.15     29.93 o 
  -7   0   4     9556.31     9692.91     76.74 o 
  -6   0   4     5936.45     6056.15     80.64 o 
  -5   0   4      745.24      727.82     26.34 o 
  -4   0   4      925.79      890.34     27.13 o 
  -3   0   4       98.53      105.77      9.13 o 
  -2   0   4       65.95       57.60      6.44 o 
  -1   0   4     2405.48     2337.60     19.93 o 
   0   0   4      300.41      295.87      7.22 o 
   1   0   4      956.86     1029.97     18.01 o 
   2   0   4      158.11      171.64      8.33 o 
   3   0   4      199.82      188.47      7.38 o 
   4   0   4      432.12      387.37     11.14 o 
   5   0   4       12.29       24.34      7.19 o 
   6   0   4       87.42       76.52     11.48 o 
   7   0   4     2451.55     2384.80     38.61 o 
   8   0   4       66.66       70.00      7.45 o 
   9   0   4      475.29      509.97     20.32 o 
  10   0   4     1077.40     1009.31     49.72 o 
  11   0   4       16.85       20.04     10.42 o 
  12   0   4        2.06       -9.24      9.24 o 
 -16   1   4      163.00      147.61     22.64 o 
 -15   1   4        2.71        3.04      5.38 o 
 -14   1   4      136.48      131.12     13.49 o 
 -13   1   4        0.01        4.03      5.08 o 
 -12   1   4       27.55       40.21      7.67 o 
 -11   1   4        2.72       -4.69      4.85 o 
 -10   1   4      111.49       98.70     11.50 o 
  -9   1   4       44.75       49.09      7.21 o 
  -8   1   4     1295.61     1324.14     24.64 o 
  -7   1   4      169.59      166.70      7.40 o 
  -6   1   4     2108.94     2192.95     48.68 o 
  -5   1   4      634.53      605.66     13.67 o 
  -4   1   4     1231.15     1289.23     28.26 o 
  -3   1   4      936.51      892.85     17.93 o 
  -2   1   4     1874.90     1840.06     19.20 o 
  -1   1   4      221.43      222.32      5.24 o 
   0   1   4        1.88        1.59      1.03 o 
   1   1   4        5.89        2.14      1.16 o 
   2   1   4      230.87      217.14      4.71 o 
   3   1   4       57.94       53.96      3.00 o 
   4   1   4      279.92      245.97      6.26 o 
   5   1   4       32.76       33.21      4.38 o 
   6   1   4      317.20      311.42     10.36 o 
   7   1   4       82.05       80.71      6.15 o 
   8   1   4      838.16      874.27     19.81 o 
   9   1   4      620.49      626.59     15.49 o 
  10   1   4       10.74       16.29      4.91 o 
  11   1   4      218.53      208.12     17.50 o 
  12   1   4      113.54      155.30     16.17 o 
  13   1   4        9.49       15.17      9.89 o 
 -16   2   4        1.46       -3.00      8.02 o 
 -15   2   4        2.80        2.24      4.85 o 
 -14   2   4       81.32       85.79     11.30 o 
 -13   2   4        6.78       10.64      5.65 o 
 -12   2   4        1.25        5.24      5.14 o 
 -11   2   4       45.19       43.53      6.39 o 
 -10   2   4       37.31       35.16      6.45 o 
  -9   2   4        0.09        0.75      3.25 o 
  -8   2   4      181.18      201.60      8.61 o 
  -7   2   4     2618.08     2688.87     25.63 o 
  -6   2   4       44.74       35.88      3.22 o 
  -5   2   4        5.39        1.08      1.96 o 
  -4   2   4       15.95       25.19      3.08 o 
  -3   2   4      609.45      623.74     11.56 o 
  -2   2   4      163.72      152.76      7.15 o 
  -1   2   4       22.65       14.19      1.59 o 
   0   2   4     1670.36     1700.11     11.96 o 
   1   2   4      103.72      112.71      3.19 o 
   2   2   4      795.22      841.49     12.23 o 
   3   2   4        1.20        0.93      1.79 o 
   4   2   4      118.32      120.80      5.09 o 
   5   2   4      282.85      265.45     10.64 o 
   6   2   4      141.70      134.93      5.32 o 
   7   2   4      854.49      819.08     14.90 o 
   8   2   4      140.37      134.58      6.85 o 
   9   2   4        0.01        1.94      6.01 o 
  10   2   4      142.69      141.33     11.04 o 
  11   2   4      157.90      162.93     12.33 o 
  12   2   4        2.13       -6.90      6.90 o 
  13   2   4       22.14       33.56     13.31 o 
 -16   3   4        0.26       -9.71      9.71 o 
 -15   3   4       26.33       23.79     11.17 o 
 -14   3   4        5.47        4.50      6.87 o 
 -13   3   4       41.68       43.58      6.93 o 
 -12   3   4        9.83       15.32      5.28 o 
 -11   3   4      141.86      139.52     10.29 o 
 -10   3   4       15.51       11.94      4.21 o 
  -9   3   4      150.48      144.30      9.22 o 
  -8   3   4      766.33      753.02     19.31 o 
  -7   3   4       67.01       59.01      4.32 o 
  -6   3   4      309.56      328.12     11.76 o 
  -5   3   4       74.86       68.50      3.95 o 
  -4   3   4     1437.67     1512.87     24.30 o 
  -3   3   4      904.85      863.91     18.23 o 
  -2   3   4       56.35       64.44      3.65 o 
  -1   3   4     1266.06     1328.14     18.18 o 
   0   3   4     2356.48     2456.03     31.74 o 
   1   3   4      625.65      658.67      8.10 o 
   2   3   4      593.98      651.65     11.86 o 
   3   3   4      718.19      762.24     14.89 o 
   4   3   4      383.54      421.12     11.87 o 
   5   3   4        2.02        2.80      2.39 o 
   6   3   4       19.65       19.46      4.26 o 
   7   3   4        3.35        4.52      4.52 o 
   8   3   4       35.62       36.88      7.25 o 
   9   3   4       88.43       85.69     10.76 o 
  10   3   4       38.85       42.04     18.87 o 
  11   3   4       34.31       38.64      7.01 o 
  12   3   4        6.21        2.80      8.09 o 
 -15   4   4      105.25       84.55     18.87 o 
 -14   4   4      121.16      130.45     11.46 o 
 -13   4   4        0.19        3.06      4.55 o 
 -12   4   4       21.20       18.57      4.99 o 
 -11   4   4       66.48       78.83     10.80 o 
 -10   4   4      246.37      256.08     13.08 o 
  -9   4   4      241.39      258.58     12.40 o 
  -8   4   4       18.50       15.50      3.93 o 
  -7   4   4       36.97       44.28      5.54 o 
  -6   4   4      952.48     1016.29     17.21 o 
  -5   4   4     1295.83     1422.44     18.70 o 
  -4   4   4      897.14      888.02     12.07 o 
  -3   4   4        0.05        2.00      1.56 o 
  -2   4   4      368.96      414.03      8.98 o 
  -1   4   4        0.00        1.68      1.84 o 
   0   4   4       79.71      105.72      5.59 o 
   1   4   4      171.99      197.71      7.27 o 
   2   4   4      924.33      957.24     15.00 o 
   3   4   4      100.24      102.18      5.94 o 
   4   4   4       63.36       52.79      4.00 o 
   5   4   4       37.66       39.33      4.06 o 
   6   4   4      102.05       97.39      6.38 o 
   7   4   4       42.27       52.98      6.44 o 
   8   4   4        0.40        2.03      3.78 o 
   9   4   4      326.97      356.37     31.09 o 
  10   4   4       46.12       59.10     15.24 o 
  11   4   4       18.83       20.10      7.83 o 
 -15   5   4        1.79       25.63     13.09 o 
 -14   5   4        6.73       18.75     11.12 o 
 -13   5   4      332.65      315.99     32.08 o 
 -12   5   4       29.23       40.48      9.48 o 
 -11   5   4        2.84        3.67      7.50 o 
 -10   5   4      116.84      137.12     13.01 o 
  -9   5   4       16.92       18.58      3.65 o 
  -8   5   4      133.67      124.47     10.15 o 
  -7   5   4        1.47        2.19      2.39 o 
  -6   5   4        1.64        1.47      1.95 o 
  -5   5   4      370.13      408.75      9.95 o 
  -4   5   4      245.91      246.31      7.16 o 
  -3   5   4       31.44       37.79      5.08 o 
  -2   5   4      373.73      381.87     15.04 o 
  -1   5   4       66.53       73.25      6.79 o 
   0   5   4       63.72       59.49      7.75 o 
   1   5   4      311.11      334.44     21.03 o 
   2   5   4        0.00        1.66      1.00 o 
   3   5   4       30.97       29.00      4.84 o 
   4   5   4       85.83       79.09      6.07 o 
   5   5   4        9.10       10.36      3.39 o 
   6   5   4       11.86       18.42      4.58 o 
   7   5   4        9.48       11.51      5.66 o 
   8   5   4       39.87       33.05      7.79 o 
   9   5   4       37.95       34.44      9.13 o 
  10   5   4        0.71       -2.38      7.11 o 
  11   5   4       56.95       73.09     19.68 o 
  12   5   4        9.07       22.35     12.46 o 
 -14   6   4      246.66      254.53     21.48 o 
 -13   6   4        2.23        1.44      5.91 o 
 -12   6   4        0.18        3.61      6.84 o 
 -11   6   4       47.00       41.42     12.76 o 
 -10   6   4      443.90      424.56     22.62 o 
  -9   6   4      102.49       92.50     10.69 o 
  -8   6   4       73.19       71.07      6.01 o 
  -7   6   4        0.65       -1.03      2.55 o 
  -6   6   4        9.79        6.83      2.26 o 
  -5   6   4        5.03        3.91      3.91 o 
  -4   6   4        2.49        1.85      1.93 o 
  -3   6   4       76.87       80.54      3.92 o 
  -2   6   4       38.50       28.47      2.66 o 
  -1   6   4       26.37       28.10      6.99 o 
   0   6   4        2.87       -0.79      4.93 o 
   1   6   4      857.02      822.24     24.82 o 
   2   6   4     1408.46     1256.33     60.77 o 
   3   6   4      315.23      297.65      6.38 o 
   4   6   4       30.62       26.42      3.92 o 
   5   6   4       18.60       16.04      3.89 o 
   6   6   4        5.65        1.96      4.72 o 
   7   6   4       22.06       12.91      7.56 o 
   8   6   4       15.67       21.99     10.47 o 
   9   6   4        0.54        0.87     18.70 o 
  10   6   4        8.35       14.39     12.13 o 
 -14   7   4       29.25        9.15      7.28 o 
 -13   7   4       87.19       82.91     13.70 o 
 -12   7   4      169.20      187.78     17.55 o 
 -11   7   4      203.23      214.84     17.72 o 
 -10   7   4        5.14        2.27     10.19 o 
  -9   7   4       24.84       24.85      6.83 o 
  -8   7   4      119.36      116.66     14.53 o 
  -7   7   4       36.44       23.63      7.40 o 
  -6   7   4      114.34      117.07      7.14 o 
  -5   7   4       52.88       41.23      4.16 o 
  -4   7   4       28.72       37.13      4.87 o 
  -3   7   4       47.92       46.28      5.11 o 
  -2   7   4       11.52       11.74      3.28 o 
  -1   7   4      720.06      744.50     33.30 o 
   0   7   4     1870.26     1910.39     54.17 o 
   1   7   4       38.66       42.28      7.00 o 
   2   7   4       86.49       97.51     10.01 o 
   3   7   4      289.78      279.91      6.93 o 
   4   7   4      394.26      375.01      9.27 o 
   5   7   4       22.48       22.14      6.73 o 
   6   7   4       50.33       65.68     10.13 o 
   7   7   4        0.55        9.66      9.88 o 
   8   7   4        4.84        5.87      5.88 o 
   9   7   4        0.15        4.39      5.91 o 
  10   7   4       18.49       28.36      9.51 o 
 -13   8   4        4.04       13.02      9.81 o 
 -12   8   4       18.55       11.22      7.25 o 
 -11   8   4       30.45       30.72      8.70 o 
 -10   8   4       20.02       11.31      6.31 o 
  -9   8   4       19.97       14.32      5.94 o 
  -8   8   4       15.52        3.24      6.01 o 
  -7   8   4       15.11       13.52      6.58 o 
  -6   8   4       29.51       17.43      6.34 o 
  -5   8   4      234.19      235.27     11.28 o 
  -4   8   4        1.11        0.51      2.88 o 
  -3   8   4       44.57       47.53      5.06 o 
  -2   8   4        6.06        6.16      2.95 o 
  -1   8   4       40.54       34.61      9.48 o 
   0   8   4      609.25      583.42     31.86 o 
   1   8   4      500.69      519.04     22.37 o 
   2   8   4     1284.58     1262.08     35.60 o 
   3   8   4      352.43      297.96     16.75 o 
   4   8   4        6.26        8.51      3.72 o 
   5   8   4       34.04       44.56      8.53 o 
   6   8   4       13.35        9.63      6.44 o 
   7   8   4       12.05       34.45      9.22 o 
   8   8   4        5.57        4.72     13.60 o 
   9   8   4       34.90       56.82     29.50 o 
  10   8   4        9.01      -12.43     12.43 o 
 -13   9   4       34.68       34.98     11.87 o 
 -12   9   4        1.37       -6.41      8.41 o 
 -11   9   4        8.23       16.25      7.28 o 
 -10   9   4        0.62       -7.15      7.15 o 
  -9   9   4       58.91       75.84     12.83 o 
  -8   9   4       27.80       30.11      9.29 o 
  -7   9   4        0.56       -6.40      6.40 o 
  -6   9   4       82.20       77.13     11.12 o 
  -5   9   4      241.30      216.05     12.59 o 
  -4   9   4       87.11       81.87      7.55 o 
  -3   9   4       78.83       71.48     10.56 o 
  -2   9   4        1.53        1.89      1.78 o 
  -1   9   4        4.76        0.45      4.89 o 
   0   9   4       91.29       87.29     14.31 o 
   1   9   4        0.39        2.68      5.96 o 
   2   9   4       68.03       62.63      9.39 o 
   3   9   4        3.23        2.16      3.59 o 
   4   9   4        4.49        2.87      5.69 o 
   5   9   4       20.93       13.14      6.54 o 
   6   9   4       33.67       28.48     14.44 o 
   7   9   4       49.82       49.90     10.44 o 
   8   9   4        1.17       -2.21     10.17 o 
 -12  10   4        0.01       22.93      9.94 o 
 -11  10   4        2.55       15.68      9.81 o 
 -10  10   4       27.79       41.75      8.94 o 
  -9  10   4       19.10       31.31      9.83 o 
  -8  10   4        4.45       18.32      7.60 o 
  -7  10   4      178.09      147.75     12.44 o 
  -6  10   4      114.04      103.27     10.13 o 
  -5  10   4        9.08       18.34      8.11 o 
  -4  10   4       65.49       62.84     12.71 o 
  -3  10   4       82.63       52.58     11.41 o 
  -2  10   4      185.13      158.34     18.37 o 
  -1  10   4       26.63       26.05      9.30 o 
   0  10   4      104.72       96.89     15.69 o 
   1  10   4       91.59       96.67     15.24 o 
   2  10   4       41.72       35.94      5.72 o 
   3  10   4       46.61       39.35      8.67 o 
   4  10   4       12.58       24.59      8.21 o 
   5  10   4        7.05        7.13      7.53 o 
   6  10   4       85.10      100.86     13.96 o 
   7  10   4      121.89      176.51     18.27 o 
  -8  11   4       10.92       37.70     11.30 o 
  -7  11   4       28.59       -6.41      8.42 o 
  -6  11   4       32.44       17.11      8.21 o 
  -5  11   4       87.92      103.38     15.68 o 
  -4  11   4       20.78       25.48      8.11 o 
  -3  11   4        2.48        1.08      4.42 o 
  -2  11   4       56.42       38.59     10.43 o 
  -1  11   4        4.25       23.45      9.23 o 
   0  11   4      132.69      149.24     13.27 o 
   1  11   4       20.11       18.17      6.26 o 
   2  11   4      112.39       77.95     15.11 o 
   3  11   4       22.55       20.20      7.74 o 
   4  11   4       87.10       89.48     12.53 o 
   5  11   4        1.56        2.40      8.86 o 
   6  11   4       40.18       61.62     16.45 o 
  -6  12   4        1.84       -1.64      5.94 o 
  -5  12   4       17.24       34.61     10.20 o 
  -4  12   4        2.49       -0.83      4.94 o 
  -3  12   4        3.22        4.09      5.39 o 
  -2  12   4       37.28       40.04      7.90 o 
  -1  12   4        0.17       -5.58      5.58 o 
   0  12   4       31.02       45.92     13.10 o 
   1  12   4       17.06        2.20      7.73 o 
   2  12   4        7.56       30.61     11.33 o 
   3  12   4       17.62       17.09     11.04 o 
   4  12   4        0.10        7.37      8.63 o 
   5  12   4        5.96        6.77     10.05 o 
  -4  13   4      157.19      201.38     27.21 o 
  -3  13   4       72.27      102.83     20.27 o 
  -2  13   4       88.59       89.81     17.27 o 
  -1  13   4       36.44       17.70      7.24 o 
   0  13   4       16.48       30.88     11.26 o 
   1  13   4        1.64        9.07      8.81 o 
   2  13   4       44.27       34.99     11.42 o 
   3  13   4        0.71       15.95     10.35 o 
 -17   1   5        3.44       -6.63      6.63 o 
 -16   1   5       20.11       22.31     14.28 o 
 -15   1   5        0.91       -0.43      6.17 o 
 -14   1   5        6.16        5.40      6.04 o 
 -13   1   5       27.50       29.92      7.82 o 
 -12   1   5        5.84        0.83      4.08 o 
 -11   1   5       25.10       37.39      7.84 o 
 -10   1   5       56.59       58.71      8.56 o 
  -9   1   5      602.57      574.15     33.89 o 
  -8   1   5      382.92      374.29     16.89 o 
  -7   1   5       27.71       27.67      3.58 o 
  -6   1   5       75.97       75.83      5.78 o 
  -5   1   5        5.40        4.84      2.46 o 
  -4   1   5      314.13      346.49     12.81 o 
  -3   1   5        0.34        0.27      2.12 o 
  -2   1   5       92.33       76.41      6.13 o 
  -1   1   5     1557.62     1587.88     13.95 o 
   0   1   5     2836.01     2948.78     26.01 o 
   1   1   5        3.68        1.12      1.28 o 
   2   1   5      305.25      272.42      5.87 o 
   3   1   5      338.39      339.22      6.81 o 
   4   1   5        0.52       -0.37      1.69 o 
   5   1   5      135.32      143.86      7.59 o 
   6   1   5      359.02      363.01     18.08 o 
   7   1   5      123.58      116.33      7.13 o 
   8   1   5      140.52      135.81      8.09 o 
   9   1   5      111.87      109.88     12.61 o 
  10   1   5       42.63       38.14      8.79 o 
  11   1   5       11.68       12.10      6.73 o 
  12   1   5       32.82       33.22      8.45 o 
 -16   2   5        9.13        8.75     11.77 o 
 -15   2   5        1.96        4.16      5.46 o 
 -14   2   5       64.26       64.65     10.25 o 
 -13   2   5        0.52        0.93      5.06 o 
 -12   2   5        2.00       -3.07      6.37 o 
 -11   2   5        0.14       -5.01      8.06 o 
 -10   2   5      612.38      601.01     23.81 o 
  -9   2   5      208.73      193.33     13.11 o 
  -8   2   5      157.94      170.86     11.78 o 
  -7   2   5       97.15       97.09      5.90 o 
  -6   2   5     2117.87     2216.01     25.19 o 
  -5   2   5       69.47       74.11      5.33 o 
  -4   2   5      610.66      571.84     11.26 o 
  -3   2   5     2644.92     2726.33     33.61 o 
  -2   2   5      376.79      367.15     11.42 o 
  -1   2   5      307.96      323.14      6.21 o 
   0   2   5     4186.34     4425.73     28.15 o 
   1   2   5       63.76       74.41      3.07 o 
   2   2   5       85.69       89.90      2.97 o 
   3   2   5      417.54      365.96      9.67 o 
   4   2   5      226.78      245.22      8.05 o 
   5   2   5      119.66      119.62      5.77 o 
   6   2   5        2.52       -1.26      4.40 o 
   7   2   5       71.80       70.17      9.12 o 
   8   2   5       27.81       24.77      7.13 o 
   9   2   5       25.30       20.24      6.87 o 
  10   2   5       35.21       34.46      6.50 o 
  11   2   5       46.08       62.96     10.91 o 
  12   2   5       14.37       -0.05     11.15 o 
 -16   3   5        0.93        6.66      9.14 o 
 -15   3   5        0.48       12.31      8.61 o 
 -14   3   5        2.00       -5.61      5.87 o 
 -13   3   5        0.71       -1.90      3.16 o 
 -12   3   5        2.82        1.74      4.77 o 
 -11   3   5      515.80      450.85     21.93 o 
 -10   3   5       11.38        3.66      4.36 o 
  -9   3   5      148.15      143.57     17.12 o 
  -8   3   5       32.83       35.70      8.16 o 
  -7   3   5       99.54      105.86     10.32 o 
  -6   3   5      494.70      514.99     14.34 o 
  -5   3   5     2495.34     2634.50     29.87 o 
  -4   3   5        4.74       13.37      3.11 o 
  -3   3   5       52.78       40.51      3.87 o 
  -2   3   5      177.15      163.26      5.45 o 
  -1   3   5     1490.10     1571.01     17.57 o 
   0   3   5     1641.99     1805.38     25.70 o 
   1   3   5      871.54      872.08     20.79 o 
   2   3   5        8.46        9.82      2.98 o 
   3   3   5       11.11        7.10      2.40 o 
   4   3   5       56.18       55.43      4.96 o 
   5   3   5       90.28       96.57      4.89 o 
   6   3   5       26.61       33.70      6.29 o 
   7   3   5        0.13       -1.06      6.44 o 
   8   3   5        9.24       13.09      6.99 o 
   9   3   5       68.07       76.54     10.89 o 
  10   3   5        9.79        5.90      5.82 o 
  11   3   5       18.92       14.78     17.99 o 
  12   3   5        0.56       -9.57      9.57 o 
 -15   4   5        0.00       17.38     10.48 o 
 -14   4   5       20.51       18.84     12.46 o 
 -13   4   5        4.90       -1.07      7.15 o 
 -12   4   5        0.04        3.30      4.08 o 
 -11   4   5       47.66       58.96      7.25 o 
 -10   4   5      302.86      294.71     14.11 o 
  -9   4   5      343.00      359.82     14.67 o 
  -8   4   5      133.95      130.93     10.75 o 
  -7   4   5       10.32       13.35      3.91 o 
  -6   4   5      180.02      207.36     11.43 o 
  -5   4   5       37.23       37.93      4.30 o 
  -4   4   5     2080.50     2056.01     60.28 o 
  -3   4   5      349.75      314.60     10.76 o 
  -2   4   5      134.41      143.66      7.86 o 
  -1   4   5        1.25        0.12      2.53 o 
   0   4   5        4.12        3.44      1.81 o 
   1   4   5       56.79       60.73      2.86 o 
   2   4   5        1.49        2.33      2.08 o 
   3   4   5      151.49      158.21      6.74 o 
   4   4   5        0.03        3.10      2.19 o 
   5   4   5       50.06       44.55      3.18 o 
   6   4   5      120.47      102.83      9.66 o 
   7   4   5       17.17       19.62      5.54 o 
   8   4   5       45.19       43.36      7.94 o 
   9   4   5        1.74        3.42      6.17 o 
  10   4   5        0.16      -11.92     11.92 o 
  11   4   5        1.23       16.21     11.59 o 
 -15   5   5        8.83        2.26      8.67 o 
 -14   5   5       53.06       67.46     18.69 o 
 -13   5   5       10.85       16.41      7.44 o 
 -12   5   5       15.50       32.28      8.21 o 
 -11   5   5       35.98       33.56      7.54 o 
 -10   5   5       18.66       37.45      7.58 o 
  -9   5   5      146.63      150.64     13.34 o 
  -8   5   5       10.32        7.98      4.23 o 
  -7   5   5       36.82       30.91      3.58 o 
  -6   5   5      198.08      201.13      9.51 o 
  -5   5   5      246.98      238.57      7.71 o 
  -4   5   5       35.13       32.65      3.53 o 
  -3   5   5       66.16       66.84      5.23 o 
  -2   5   5        6.90        6.39      2.66 o 
  -1   5   5      441.74      411.70     14.67 o 
   0   5   5      216.95      201.16      9.61 o 
   1   5   5        3.46        4.86      1.96 o 
   2   5   5       27.90       25.73      2.83 o 
   3   5   5        0.46        2.85      5.81 o 
   4   5   5       11.26       16.27      3.96 o 
   5   5   5       47.57       28.74      6.16 o 
   6   5   5       87.10       89.88     15.47 o 
   7   5   5        0.00        2.16      8.31 o 
   8   5   5       28.67       32.95     11.50 o 
   9   5   5       57.93       67.53     15.71 o 
  10   5   5       15.71       25.15     12.00 o 
 -14   6   5       24.57       32.28      9.88 o 
 -13   6   5       17.67       20.94      7.99 o 
 -12   6   5        1.99       -5.47      5.89 o 
 -11   6   5       17.56       19.07      7.58 o 
 -10   6   5       43.24       46.48     15.42 o 
  -9   6   5      225.31      215.56     15.12 o 
  -8   6   5       29.31       26.63      4.11 o 
  -7   6   5       44.03       44.66      4.43 o 
  -6   6   5        4.63        7.67      3.75 o 
  -5   6   5       72.43       85.02      4.98 o 
  -4   6   5      119.69      112.13      6.93 o 
  -3   6   5       44.77       54.58      4.44 o 
  -2   6   5       39.33       43.84      5.82 o 
  -1   6   5        0.25        2.30      5.55 o 
   0   6   5       75.43       69.24      6.80 o 
   1   6   5     1782.78     1789.76     28.22 o 
   2   6   5       87.58       96.70     11.75 o 
   3   6   5      137.76      123.44      9.54 o 
   4   6   5       45.92       41.36      5.11 o 
   5   6   5       44.88       27.79     10.71 o 
   6   6   5      646.81      566.94     37.13 o 
   7   6   5        7.28       -2.61      7.98 o 
   8   6   5       14.29       21.32      9.77 o 
   9   6   5      118.40       97.52     18.55 o 
  10   6   5       60.03       70.89     18.14 o 
 -14   7   5       20.38       16.82      9.50 o 
 -13   7   5        4.65        0.64      6.76 o 
 -12   7   5       43.01       44.99      9.57 o 
 -11   7   5        0.79       11.56      6.70 o 
 -10   7   5      248.83      251.73     17.99 o 
  -9   7   5        3.03        2.43      4.26 o 
  -8   7   5        0.15        3.26      4.61 o 
  -7   7   5       59.70       68.37      6.36 o 
  -6   7   5       17.65       11.53      3.26 o 
  -5   7   5       51.89       61.32      6.11 o 
  -4   7   5      209.04      203.16      7.33 o 
  -3   7   5        3.50        5.97      5.89 o 
  -2   7   5      269.16      264.12     21.21 o 
  -1   7   5        2.38        6.27      5.88 o 
   0   7   5       25.96       26.00      8.93 o 
   1   7   5      877.98      891.49     22.31 o 
   2   7   5      332.89      337.35     13.59 o 
   3   7   5       96.22       88.80     14.73 o 
   4   7   5       75.58       86.67     14.87 o 
   5   7   5        3.87       -1.56      6.81 o 
   6   7   5       15.80       14.39      9.44 o 
   7   7   5       12.12       -0.32      8.38 o 
   8   7   5       13.96       23.99     11.46 o 
   9   7   5        5.96        7.97      8.41 o 
 -14   8   5       10.75       16.62     10.61 o 
 -13   8   5        0.76       -7.10      7.10 o 
 -12   8   5       12.51       16.05      7.46 o 
 -11   8   5       44.49       21.82      7.70 o 
 -10   8   5        7.12        7.16      9.98 o 
  -9   8   5       51.28       53.88      8.93 o 
  -8   8   5        2.72        8.75      4.97 o 
  -7   8   5       36.73       39.15     12.66 o 
  -6   8   5      153.99      162.58     13.88 o 
  -5   8   5      250.17      238.13      9.36 o 
  -4   8   5       25.29       29.54      3.27 o 
  -3   8   5     1195.73     1207.03     46.36 o 
  -2   8   5       78.52       77.53     12.91 o 
  -1   8   5       24.62       30.93      9.68 o 
   0   8   5      238.59      200.03     20.41 o 
   1   8   5       39.42       47.12     11.60 o 
   2   8   5      121.74      124.45      8.71 o 
   3   8   5       93.57       87.56     15.01 o 
   4   8   5       29.48       42.44     11.87 o 
   5   8   5       80.30       90.86     16.87 o 
   6   8   5       23.44       11.16      8.91 o 
   7   8   5       30.58       56.57     14.13 o 
   8   8   5        0.31        4.72      9.95 o 
 -13   9   5        9.02       -8.62      8.62 o 
 -12   9   5       15.53       17.39     11.22 o 
 -11   9   5       20.89        6.76      7.49 o 
 -10   9   5       14.75       18.11     12.11 o 
  -9   9   5       64.71       93.57     11.00 o 
  -8   9   5        0.48        8.20      5.19 o 
  -7   9   5       28.01       24.76      7.77 o 
  -6   9   5      145.79      127.22     13.92 o 
  -5   9   5        4.79        2.62      6.33 o 
  -4   9   5       19.94       14.07     13.39 o 
  -3   9   5      177.11      151.08     18.16 o 
  -2   9   5      249.10      260.52     23.29 o 
  -1   9   5      154.16      143.86     17.84 o 
   0   9   5      920.33      876.55     42.88 o 
   1   9   5      230.32      236.41     23.55 o 
   2   9   5       89.69       94.40      8.42 o 
   3   9   5       45.85       50.25     13.15 o 
   4   9   5        6.12        8.85      8.70 o 
   5   9   5      107.02      129.56     20.57 o 
   6   9   5       51.40       98.13     18.59 o 
   7   9   5       42.42       66.13     17.37 o 
 -10  10   5        0.82       -8.69     10.26 o 
  -9  10   5       60.15       54.58     15.71 o 
  -8  10   5        0.01        4.05      8.42 o 
  -7  10   5        0.17       -6.99      7.49 o 
  -6  10   5       34.23       39.63     10.91 o 
  -5  10   5      485.89      478.65     32.58 o 
  -4  10   5        1.18       -5.74      7.34 o 
  -3  10   5       15.11       14.08      6.56 o 
  -2  10   5        2.54       -3.05      6.62 o 
  -1  10   5       95.29       71.90     13.44 o 
   0  10   5       14.52       24.41     10.02 o 
   1  10   5      390.88      393.13     30.46 o 
   2  10   5       37.15       39.71     11.26 o 
   3  10   5       18.13       27.13     11.21 o 
   4  10   5       36.80       31.41     10.79 o 
   5  10   5       66.78       83.54     17.97 o 
   6  10   5        4.18        6.44     11.84 o 
   7  10   5        0.08       11.76      9.71 o 
  -9  11   5       80.74       69.56     12.08 o 
  -8  11   5       78.49       83.58     16.61 o 
  -7  11   5        4.53       -0.41      6.11 o 
  -6  11   5        2.42        3.76      7.14 o 
  -5  11   5        0.03        4.62      6.11 o 
  -4  11   5        0.95        6.91      7.31 o 
  -3  11   5        6.79        5.57      6.74 o 
  -2  11   5       11.32        8.87      7.64 o 
  -1  11   5      139.10      139.74     18.86 o 
   0  11   5       66.65       54.77     13.89 o 
   1  11   5        2.29        5.71      5.04 o 
   2  11   5       76.58       87.08     17.16 o 
   3  11   5       48.81       57.30     14.46 o 
   4  11   5        2.38       -4.32      8.83 o 
   5  11   5        2.94       -1.83      8.38 o 
  -7  12   5       21.14       12.45      6.66 o 
  -6  12   5        0.57        1.35      7.74 o 
  -5  12   5       10.87       15.45      8.70 o 
  -4  12   5       34.73       37.90     10.49 o 
  -3  12   5       49.34       26.45     11.34 o 
  -2  12   5       14.47       -5.98      8.65 o 
  -1  12   5        0.08       -3.89      5.22 o 
   0  12   5       32.17       39.40      8.51 o 
   1  12   5       60.35       60.40     14.23 o 
   2  12   5      111.35      130.59     20.80 o 
   3  12   5       57.44       67.56     16.54 o 
   4  12   5        0.01       -6.01     11.63 o 
  -4  13   5        9.79      -11.57     11.57 o 
  -3  13   5       17.19       24.58      8.59 o 
  -2  13   5       18.63       36.04     10.78 o 
  -1  13   5        2.44       17.43      9.06 o 
   0  13   5       33.97        9.36      9.31 o 
   1  13   5        2.19        6.56      8.05 o 
   2  13   5       34.33       49.97     14.06 o 
 -17   0   6      114.57       94.30     19.74 o 
 -16   0   6       53.32       54.37     15.94 o 
 -15   0   6       27.29       31.55     11.54 o 
 -14   0   6        0.01       -5.17      7.33 o 
 -13   0   6       55.50       56.20     13.36 o 
 -12   0   6       37.14       45.41     11.78 o 
 -11   0   6      582.85      597.74     35.81 o 
 -10   0   6        2.59        1.16      6.06 o 
  -9   0   6       39.07       41.81      9.65 o 
  -8   0   6        0.04       -0.48      4.11 o 
  -7   0   6      122.41      111.03      9.09 o 
  -6   0   6     1376.36     1391.73     42.09 o 
  -5   0   6      293.43      289.65     18.22 o 
  -4   0   6       94.46       91.03     10.36 o 
  -3   0   6     2007.94     2069.13     78.04 o 
  -2   0   6       40.28       30.90      3.35 o 
  -1   0   6      784.17      754.00     17.10 o 
   0   0   6      987.75     1078.81     16.88 o 
   1   0   6        2.14        0.74      1.77 o 
   2   0   6       53.81       64.06      4.79 o 
   3   0   6      236.26      230.37      9.45 o 
   4   0   6     1308.32     1269.09     36.03 o 
   5   0   6     6185.41     6003.00    102.05 o 
   6   0   6     1352.76     1327.70     48.59 o 
   7   0   6      513.49      488.31     31.83 o 
   8   0   6        6.11       -1.19      7.48 o 
   9   0   6      261.03      244.34     25.32 o 
  10   0   6        0.14        2.71      7.72 o 
  11   0   6        1.61      -11.03     11.03 o 
 -17   1   6       23.68       18.14     11.68 o 
 -16   1   6        7.89        6.32      6.30 o 
 -15   1   6       17.91       13.92      6.62 o 
 -14   1   6        0.98        2.50      5.56 o 
 -13   1   6        0.07        3.05      4.75 o 
 -12   1   6       10.27        7.79      5.57 o 
 -11   1   6      381.97      370.92     20.06 o 
 -10   1   6     1058.97     1024.57     31.28 o 
  -9   1   6       49.27       52.10      7.79 o 
  -8   1   6       20.10       22.08      5.12 o 
  -7   1   6      724.36      719.06     18.02 o 
  -6   1   6      638.48      667.45     16.36 o 
  -5   1   6        0.43       -2.81      3.19 o 
  -4   1   6       15.75       11.19      2.75 o 
  -3   1   6       19.61       13.60      2.86 o 
  -2   1   6     2013.12     2109.31     18.25 o 
  -1   1   6     1256.31     1309.46     13.86 o 
   0   1   6     1499.77     1565.33     15.68 o 
   1   1   6       23.65       26.64      2.37 o 
   2   1   6       76.02       96.24      3.93 o 
   3   1   6        0.05        1.68      1.52 o 
   4   1   6      799.48      722.84     11.53 o 
   5   1   6       19.86       14.25      3.60 o 
   6   1   6      244.55      248.83      9.67 o 
   7   1   6     1177.13     1191.39     21.36 o 
   8   1   6       52.94       58.57     21.65 o 
   9   1   6       84.80       93.76     23.00 o 
  10   1   6       32.37       16.61     19.08 o 
  11   1   6        0.41        0.69      9.78 o 
 -16   2   6        2.93       -4.30     10.73 o 
 -15   2   6        3.61        6.38     11.22 o 
 -14   2   6        0.07        8.74      5.88 o 
 -13   2   6        0.08        0.21      5.99 o 
 -12   2   6      240.58      209.83     17.10 o 
 -11   2   6     1228.94     1279.33     36.81 o 
 -10   2   6      191.82      197.26     14.36 o 
  -9   2   6      175.62      169.44     12.79 o 
  -8   2   6      625.12      641.11     29.76 o 
  -7   2   6      348.74      361.64     14.27 o 
  -6   2   6        0.04        0.93      2.64 o 
  -5   2   6       79.51       82.61      5.11 o 
  -4   2   6      693.04      661.01     16.33 o 
  -3   2   6      186.73      181.45     13.16 o 
  -2   2   6        7.90        9.83      1.84 o 
  -1   2   6       41.30       41.03      2.66 o 
   0   2   6      237.60      253.18      5.92 o 
   1   2   6       75.72       78.75      3.32 o 
   2   2   6        0.08        2.34      1.17 o 
   3   2   6      365.24      352.99     11.48 o 
   4   2   6      133.31      141.60      6.48 o 
   5   2   6      859.10      805.39     17.80 o 
   6   2   6      316.63      301.52     19.83 o 
   7   2   6        1.95        6.39      4.98 o 
   8   2   6       23.12       36.50     11.29 o 
   9   2   6        8.64       12.49     14.79 o 
  10   2   6       79.01       81.89     12.31 o 
  11   2   6       34.01       34.26     17.43 o 
  12   2   6        6.72       34.96     13.64 o 
 -16   3   6        1.05       12.98      5.26 o 
 -15   3   6       11.34        5.05      5.76 o 
 -14   3   6       46.56       42.33      8.87 o 
 -13   3   6       91.94       65.62     12.13 o 
 -12   3   6       69.75       63.62      9.71 o 
 -11   3   6      303.31      266.34     17.40 o 
 -10   3   6       16.49       17.87      6.13 o 
  -9   3   6        9.72       16.73      5.28 o 
  -8   3   6        0.28        2.71      3.49 o 
  -7   3   6       98.72       91.88     10.37 o 
  -6   3   6      858.95      936.55     19.56 o 
  -5   3   6      250.37      249.19     11.32 o 
  -4   3   6        4.19        1.54      2.02 o 
  -3   3   6      368.76      402.46     11.48 o 
  -2   3   6      203.68      235.55      7.13 o 
  -1   3   6     1290.85     1339.92     15.73 o 
   0   3   6      476.69      502.10      9.03 o 
   1   3   6      146.08      134.23      6.23 o 
   2   3   6        0.21       -0.05      1.87 o 
   3   3   6       19.32       16.69      3.08 o 
   4   3   6       29.53       30.65      4.28 o 
   5   3   6       20.57       17.27      3.35 o 
   6   3   6       18.35       33.50     15.15 o 
   7   3   6       18.63       18.43      5.91 o 
   8   3   6        3.35       11.82     13.25 o 
   9   3   6       10.80        3.20      5.15 o 
  10   3   6       39.69       55.85     18.12 o 
  11   3   6       42.08       42.79     13.43 o 
 -15   4   6        1.08        2.63      6.95 o 
 -14   4   6       11.31       14.85      7.67 o 
 -13   4   6       15.60       19.53     18.35 o 
 -12   4   6       36.12       49.24      9.33 o 
 -11   4   6      164.89      169.67     14.31 o 
 -10   4   6       36.47       45.94      9.57 o 
  -9   4   6       31.39       25.97      6.31 o 
  -8   4   6       30.33       40.24      6.95 o 
  -7   4   6      527.44      550.30     20.44 o 
  -6   4   6      368.81      343.86     14.54 o 
  -5   4   6      214.86      220.91     12.06 o 
  -4   4   6       29.34       30.47      3.81 o 
  -3   4   6      247.49      268.83      7.91 o 
  -2   4   6       61.83       52.50      2.58 o 
  -1   4   6       63.45       60.29      5.65 o 
   0   4   6       31.69       25.64      3.73 o 
   1   4   6        0.07        1.25      1.44 o 
   2   4   6        1.96        0.98      1.62 o 
   3   4   6        8.36        9.30      2.51 o 
   4   4   6        6.63        5.56      2.56 o 
   5   4   6      240.21      219.25      7.40 o 
   6   4   6      134.96      117.44     11.21 o 
   7   4   6        4.17        5.85      4.45 o 
   8   4   6       57.17       58.57      9.25 o 
   9   4   6        7.55       13.11      6.13 o 
  10   4   6       17.97        9.51     10.53 o 
 -15   5   6        2.81        5.81      8.27 o 
 -14   5   6       83.26       80.29     19.51 o 
 -13   5   6       79.58       57.32     15.88 o 
 -12   5   6       15.80       31.68     12.52 o 
 -11   5   6       20.27       15.17      8.67 o 
 -10   5   6        6.56        6.55      8.59 o 
  -9   5   6      236.09      250.46     24.29 o 
  -8   5   6       52.49       41.50     10.81 o 
  -7   5   6        2.32       -0.01      7.65 o 
  -6   5   6        6.40        8.06      5.36 o 
  -5   5   6      244.35      243.52     13.31 o 
  -4   5   6        0.61        1.59      1.97 o 
  -3   5   6       28.02       21.91      2.18 o 
  -2   5   6        3.24        3.52      5.43 o 
  -1   5   6     1701.64     1746.07     30.38 o 
   0   5   6      132.03      124.73      9.15 o 
   1   5   6      184.49      183.90     13.31 o 
   2   5   6        2.98        1.57      1.69 o 
   3   5   6       58.49       70.79      6.48 o 
   4   5   6       52.65       35.96      7.12 o 
   5   5   6      149.92      160.72     11.00 o 
   6   5   6      250.77      243.62     25.75 o 
   7   5   6       19.50       17.16      9.47 o 
   8   5   6       78.43       96.60     19.17 o 
   9   5   6       14.27       23.81     13.00 o 
 -14   6   6        1.26        6.28     10.81 o 
 -13   6   6        5.37        1.92     11.42 o 
 -12   6   6        6.99       13.26     12.83 o 
 -11   6   6       13.77       10.92      9.84 o 
 -10   6   6        4.08        0.99      4.53 o 
  -9   6   6        8.56        4.81      4.34 o 
  -8   6   6        2.86        4.70      7.08 o 
  -7   6   6      128.38      109.93     11.32 o 
  -6   6   6      392.51      379.42     15.53 o 
  -5   6   6      121.02      116.35     12.05 o 
  -4   6   6       45.54       58.08      8.36 o 
  -3   6   6      152.33      152.10     10.95 o 
  -2   6   6      101.37      105.62     13.81 o 
  -1   6   6      811.17      794.27     34.10 o 
   0   6   6       14.98       17.03      4.15 o 
   1   6   6       21.09       20.19      3.40 o 
   2   6   6       58.17       47.88     10.92 o 
   3   6   6        0.06        2.27      1.64 o 
   4   6   6      128.65      115.46     16.87 o 
   5   6   6        3.97        2.16      6.50 o 
   6   6   6        5.22        7.63      8.06 o 
   7   6   6       29.71       11.80     10.07 o 
   8   6   6        3.59       -0.15      8.58 o 
   9   6   6       24.70       21.21     12.95 o 
 -13   7   6       22.60       29.77     13.88 o 
 -12   7   6        1.01       -7.01      7.01 o 
 -11   7   6       56.21       50.73     14.43 o 
 -10   7   6        4.43        6.06      9.85 o 
  -9   7   6      139.67      156.13     13.34 o 
  -8   7   6       21.67       31.29      6.39 o 
  -7   7   6        8.22        7.70      3.72 o 
  -6   7   6      181.60      172.46     10.87 o 
  -5   7   6       80.25       77.08      6.46 o 
  -4   7   6      109.10      120.70      6.50 o 
  -3   7   6      762.22      750.45     24.71 o 
  -2   7   6      789.35      781.78     24.41 o 
  -1   7   6     2363.23     2364.16     40.35 o 
   0   7   6      948.63      917.14     23.97 o 
   1   7   6      102.49      115.60      8.01 o 
   2   7   6      116.11      106.48      5.62 o 
   3   7   6        1.54       11.21      7.67 o 
   4   7   6       33.19       23.99      9.20 o 
   5   7   6       30.03       18.63     11.28 o 
   6   7   6       16.98       36.10     12.07 o 
   7   7   6       10.61       10.58      8.24 o 
   8   7   6       21.54       16.51     12.00 o 
 -12   8   6        3.37       11.08     10.55 o 
 -11   8   6        0.71        2.95      4.83 o 
 -10   8   6        2.73       13.12      6.11 o 
  -9   8   6       34.21       30.01      7.22 o 
  -8   8   6      145.11      135.98     16.80 o 
  -7   8   6       17.38        6.35      7.76 o 
  -6   8   6       26.71       37.52     10.64 o 
  -5   8   6        0.74        6.86      5.20 o 
  -4   8   6      503.03      508.36     22.22 o 
  -3   8   6      298.95      314.34     17.16 o 
  -2   8   6      126.10      125.65     10.96 o 
  -1   8   6       86.09       80.79      8.81 o 
   0   8   6       26.00       20.72      5.20 o 
   1   8   6       80.59       88.75      7.94 o 
   2   8   6      241.81      270.60     25.43 o 
   3   8   6        6.65       -0.59      7.88 o 
   4   8   6        0.04        1.44      6.87 o 
   5   8   6        4.06       19.22     10.71 o 
   6   8   6        0.01       -9.87      9.87 o 
   7   8   6       19.30        8.88      9.75 o 
 -12   9   6        5.15       15.39      8.69 o 
 -11   9   6       72.59       72.24     10.72 o 
 -10   9   6       48.00       37.70      9.07 o 
  -9   9   6       17.65       19.39      7.10 o 
  -8   9   6        0.21        7.71      5.07 o 
  -7   9   6       26.46       18.66      9.29 o 
  -6   9   6      130.40      129.03     12.94 o 
  -5   9   6      184.13      159.14     14.04 o 
  -4   9   6       44.18       46.81      7.80 o 
  -3   9   6      179.73      167.58     13.98 o 
  -2   9   6      252.12      281.59     16.60 o 
  -1   9   6      256.79      241.68     15.22 o 
   0   9   6       31.63       41.13     15.67 o 
   1   9   6        7.66        6.70      4.04 o 
   2   9   6       20.83       34.22     10.44 o 
   3   9   6      220.49      211.18     24.31 o 
   4   9   6       58.39       99.32     18.92 o 
   5   9   6        3.98        5.73      8.40 o 
   6   9   6       35.10       46.12     15.69 o 
   7   9   6       11.73       26.27     13.34 o 
 -10  10   6        1.54       -0.95      9.60 o 
  -9  10   6        2.91        7.83     10.27 o 
  -8  10   6      109.30       98.02     19.85 o 
  -7  10   6        2.78       -2.36      5.33 o 
  -6  10   6        0.24       -4.32      5.06 o 
  -5  10   6       19.09       15.60      8.39 o 
  -4  10   6        2.98       -0.58      8.59 o 
  -3  10   6       25.79       16.86     12.23 o 
  -2  10   6       39.54       43.02      7.42 o 
  -1  10   6       43.34       50.19      7.71 o 
   0  10   6        5.51       17.10     10.84 o 
   1  10   6        0.55        9.19      7.49 o 
   2  10   6        1.47        4.04      8.91 o 
   3  10   6        8.98       16.49     10.00 o 
   4  10   6       41.65       77.06     16.69 o 
   5  10   6      121.70      181.51     25.62 o 
   6  10   6       92.44      175.91     25.40 o 
  -9  11   6        1.06       10.83     11.91 o 
  -8  11   6       27.79       20.69     19.76 o 
  -7  11   6       11.93       -0.02      5.65 o 
  -6  11   6        8.93       18.88     17.71 o 
  -5  11   6       25.70       23.76     12.98 o 
  -4  11   6       16.40       13.79      7.23 o 
  -3  11   6       42.56       53.87      9.04 o 
  -2  11   6       45.17       55.93     16.92 o 
  -1  11   6        9.65       22.27      6.97 o 
   0  11   6        0.02        7.60      9.36 o 
   1  11   6        0.15       -7.96      9.78 o 
   2  11   6      111.10       77.39     16.49 o 
   3  11   6        3.75       18.56     11.33 o 
   4  11   6       19.16       28.14     12.83 o 
  -8  12   6      102.06      127.79     20.06 o 
  -7  12   6       78.45       95.29     13.49 o 
  -6  12   6       51.55       75.44     11.70 o 
  -5  12   6       31.02       25.13      7.75 o 
  -4  12   6       44.82       42.59     26.67 o 
  -3  12   6        2.31        5.02      5.32 o 
  -2  12   6       22.63       24.36     10.18 o 
  -1  12   6       44.80       56.62     14.68 o 
   0  12   6       65.04       64.47     15.44 o 
   1  12   6       79.91       79.83     17.17 o 
   2  12   6       15.91       45.02     14.63 o 
   3  12   6        0.15      -11.09     11.09 o 
  -5  13   6        2.33       -4.17      5.25 o 
  -4  13   6        0.10       -6.00      6.46 o 
  -3  13   6        0.22        2.92      9.47 o 
  -2  13   6       18.09       17.35      9.96 o 
  -1  13   6        8.20       34.10     10.46 o 
   0  13   6        2.57       -7.71      9.77 o 
   1  13   6        0.03      -11.54     11.54 o 
 -17   1   7        1.76        6.31     10.30 o 
 -16   1   7        0.91        1.09      5.74 o 
 -15   1   7       24.51       15.83     15.22 o 
 -14   1   7        9.54       12.27      6.78 o 
 -13   1   7      277.19      254.11     18.71 o 
 -12   1   7        4.17       16.98      7.27 o 
 -11   1   7      266.76      258.43     17.32 o 
 -10   1   7       50.12       68.13      9.57 o 
  -9   1   7      200.45      215.40     17.62 o 
  -8   1   7      100.30      102.40     10.13 o 
  -7   1   7       75.55       69.13      6.29 o 
  -6   1   7      402.05      436.16     17.53 o 
  -5   1   7      212.38      219.05      9.76 o 
  -4   1   7      240.65      223.79      8.20 o 
  -3   1   7     1445.74     1514.64     25.31 o 
  -2   1   7        2.42        3.91      1.65 o 
  -1   1   7       61.16       39.63      3.34 o 
   0   1   7      269.38      241.02      7.48 o 
   1   1   7      271.26      275.80      6.69 o 
   2   1   7      131.44      120.16      5.48 o 
   3   1   7       30.09       28.30      3.12 o 
   4   1   7       69.85       70.39      4.54 o 
   5   1   7        7.56        7.53      2.81 o 
   6   1   7      195.65      197.47      8.63 o 
   7   1   7      173.04      161.79     14.93 o 
   8   1   7        1.76        6.47      6.30 o 
   9   1   7       18.22       28.23      8.38 o 
  10   1   7        2.71       -7.48     13.06 o 
  11   1   7        5.73      -11.71     11.71 o 
 -17   2   7        9.13       -6.25      8.95 o 
 -16   2   7        4.89        6.83      5.34 o 
 -15   2   7        1.88       -4.98      6.32 o 
 -14   2   7       65.04       52.83      9.55 o 
 -13   2   7      179.94      162.16     15.25 o 
 -12   2   7       18.21       26.60      8.01 o 
 -11   2   7       46.34       53.40      9.07 o 
 -10   2   7       12.17       11.91      5.41 o 
  -9   2   7       60.16       60.47      8.64 o 
  -8   2   7       46.56       41.28      6.99 o 
  -7   2   7       76.73       82.75      6.63 o 
  -6   2   7      248.28      249.71     10.39 o 
  -5   2   7        0.20        1.04      2.39 o 
  -4   2   7     1529.23     1665.18     43.35 o 
  -3   2   7      379.34      422.56     12.33 o 
  -2   2   7        4.70       11.20      1.93 o 
  -1   2   7      481.79      426.04      8.49 o 
   0   2   7       60.52       52.72      4.79 o 
   1   2   7      233.17      205.83      6.47 o 
   2   2   7       29.28       31.86      2.80 o 
   3   2   7      317.83      286.84      6.96 o 
   4   2   7      368.35      359.99     19.98 o 
   5   2   7      439.45      410.15     13.75 o 
   6   2   7       32.65       25.89      6.84 o 
   7   2   7        8.57       -1.77      4.93 o 
   8   2   7       18.84       25.27      7.57 o 
   9   2   7       10.17       -1.43     14.10 o 
  10   2   7       26.17       29.05      8.83 o 
  11   2   7        0.38       -6.65      6.65 o 
 -16   3   7        9.71        9.02     15.47 o 
 -15   3   7       51.95       34.02      9.03 o 
 -14   3   7       31.89       18.91      8.26 o 
 -13   3   7       91.91       88.63     12.18 o 
 -12   3   7      113.91      107.42     12.25 o 
 -11   3   7        2.16        2.06      5.50 o 
 -10   3   7      502.36      485.45     22.67 o 
  -9   3   7        0.82       -2.61      4.67 o 
  -8   3   7        4.13        6.63      4.78 o 
  -7   3   7      359.55      340.74     15.14 o 
  -6   3   7        4.48        6.37      2.68 o 
  -5   3   7      674.47      681.62     18.70 o 
  -4   3   7        0.10       -2.24      2.24 o 
  -3   3   7      360.54      393.58     18.30 o 
  -2   3   7       80.17       80.57      5.44 o 
  -1   3   7        6.38        3.25      1.55 o 
   0   3   7        7.68        8.08      2.01 o 
   1   3   7      387.48      378.81     10.21 o 
   2   3   7      200.70      181.12      7.89 o 
   3   3   7       14.79       16.44      5.35 o 
   4   3   7      671.45      651.57     25.00 o 
   5   3   7       31.04       14.72      4.83 o 
   6   3   7        8.52       12.38      6.76 o 
   7   3   7       13.62       10.18      5.20 o 
   8   3   7        1.75        9.63      5.89 o 
   9   3   7       41.99       27.95      7.97 o 
  10   3   7       24.40       20.55     10.22 o 
 -16   4   7        6.60       -5.56      6.73 o 
 -15   4   7       29.00       20.66      7.43 o 
 -14   4   7       63.32       49.45      9.85 o 
 -13   4   7       81.04       69.03     16.96 o 
 -12   4   7      225.46      223.56     17.38 o 
 -11   4   7        0.02       -1.04      4.89 o 
 -10   4   7        0.02       -0.26      4.79 o 
  -9   4   7       10.91       12.16      6.06 o 
  -8   4   7      163.71      175.35     19.28 o 
  -7   4   7      162.76      175.53     11.59 o 
  -6   4   7       21.20       18.26      4.16 o 
  -5   4   7      480.93      492.62     15.87 o 
  -4   4   7      381.48      374.06     12.33 o 
  -3   4   7      161.12      150.22      6.24 o 
  -2   4   7       88.07       79.05      4.03 o 
  -1   4   7      439.98      415.09     20.00 o 
   0   4   7      496.19      473.39     21.13 o 
   1   4   7        9.07       11.09      2.93 o 
   2   4   7       47.30       41.09      3.76 o 
   3   4   7        9.17        5.76      2.28 o 
   4   4   7        5.11        4.26      2.53 o 
   5   4   7      190.98      193.14     12.83 o 
   6   4   7       10.06        2.99      4.00 o 
   7   4   7        0.85       -4.97      4.97 o 
   8   4   7       54.58       75.14     10.22 o 
   9   4   7        0.81       10.73     11.96 o 
 -14   5   7        9.92       16.81     11.23 o 
 -13   5   7       32.77       35.41     12.71 o 
 -12   5   7        1.42      -10.55     10.55 o 
 -11   5   7        2.31        6.13      8.77 o 
 -10   5   7       14.74       13.13      7.82 o 
  -9   5   7        2.81        4.34      7.94 o 
  -8   5   7      338.44      318.76     26.40 o 
  -7   5   7      498.63      497.42     19.01 o 
  -6   5   7      126.76      135.51      9.47 o 
  -5   5   7        1.07        3.96      2.45 o 
  -4   5   7        6.29        8.58      2.28 o 
  -3   5   7      110.42       96.07      3.44 o 
  -2   5   7      430.84      375.67     15.48 o 
  -1   5   7       16.97       13.85      3.48 o 
   0   5   7       17.11       15.16      3.60 o 
   1   5   7      164.09      144.01     22.72 o 
   2   5   7       32.53        1.69      5.76 o 
   3   5   7      293.50      238.93     11.09 o 
   4   5   7        0.43        2.94      3.15 o 
   5   5   7       70.27       60.05      7.51 o 
   6   5   7      314.64      308.00     29.24 o 
   7   5   7        3.39       17.81      9.81 o 
   8   5   7        6.85       10.02     11.25 o 
   9   5   7        7.74       20.54     12.17 o 
 -14   6   7        3.55       14.22     11.22 o 
 -13   6   7      230.27      216.14     28.42 o 
 -12   6   7       15.50       18.74     12.30 o 
 -11   6   7        6.12        7.92      9.49 o 
 -10   6   7        5.91       16.87     10.74 o 
  -9   6   7       43.57       51.91     13.28 o 
  -8   6   7        0.05        4.33      7.57 o 
  -7   6   7       15.22       11.91      4.39 o 
  -6   6   7       27.82       22.65      4.67 o 
  -5   6   7       15.10       14.68      3.46 o 
  -4   6   7       51.35       54.52      3.72 o 
  -3   6   7      927.98      914.24     31.85 o 
  -2   6   7       23.39       17.51      9.23 o 
  -1   6   7       50.77       41.99      5.80 o 
   0   6   7        8.38        8.45      6.81 o 
   1   6   7      142.90      128.00     20.50 o 
   2   6   7        6.83       -0.55      5.34 o 
   3   6   7      526.80      512.19     34.02 o 
   4   6   7        6.21       -8.88      8.88 o 
   5   6   7       67.00       37.95     11.23 o 
   6   6   7        0.12        1.07      7.58 o 
   7   6   7        0.30        6.61      9.96 o 
   8   6   7       10.90       38.93     14.15 o 
 -13   7   7       22.06       23.69     13.16 o 
 -12   7   7       14.54        5.38      8.68 o 
 -11   7   7        0.26       -5.69      7.72 o 
 -10   7   7       32.05       33.25     11.91 o 
  -9   7   7       51.95       58.95     13.49 o 
  -8   7   7       11.59       11.15      8.58 o 
  -7   7   7       78.31       96.72     15.89 o 
  -6   7   7      136.58      176.67     20.11 o 
  -5   7   7       10.33        9.87      2.59 o 
  -4   7   7        4.19       -2.15      4.07 o 
  -3   7   7        0.78       -1.90      4.44 o 
  -2   7   7     1131.62     1170.01     30.14 o 
  -1   7   7       33.57       34.53      6.00 o 
   0   7   7        2.67        9.97      8.04 o 
   1   7   7      116.22      120.90      7.49 o 
   2   7   7       46.10       36.98     11.36 o 
   3   7   7       60.97       57.22     14.11 o 
   4   7   7       12.89       29.05     11.29 o 
   5   7   7        2.80        8.26      8.83 o 
   6   7   7       22.94       22.71     10.57 o 
   7   7   7        3.55       -8.00      9.46 o 
 -12   8   7        7.56       14.86     10.83 o 
 -11   8   7        0.68       -4.44      9.58 o 
 -10   8   7        7.45       25.37     11.68 o 
  -9   8   7      170.61      183.70     24.47 o 
  -8   8   7        3.11        5.95      9.28 o 
  -7   8   7      210.50      206.78     23.49 o 
  -6   8   7      274.50      270.28     17.81 o 
  -5   8   7      222.95      236.99     16.05 o 
  -4   8   7      446.90      473.58     36.85 o 
  -3   8   7       15.01       12.36      5.04 o 
  -2   8   7        3.08       -0.68      5.94 o 
  -1   8   7      115.32      123.49     10.38 o 
   0   8   7       13.35       11.90      4.19 o 
   1   8   7       27.49       31.18     11.07 o 
   2   8   7      108.86       93.09     16.25 o 
   3   8   7        6.53        1.76      7.55 o 
   4   8   7      223.26      263.25     28.36 o 
   5   8   7        6.24        4.92      8.72 o 
   6   8   7        7.14       26.56     12.18 o 
   7   8   7        2.06       31.78     13.24 o 
 -11   9   7        1.15       19.49     12.22 o 
 -10   9   7       33.41       19.82     11.60 o 
  -9   9   7       68.89       83.77     16.22 o 
  -8   9   7      228.71      225.30     26.22 o 
  -7   9   7      257.93      266.39     19.07 o 
  -6   9   7      158.81      193.44     15.68 o 
  -5   9   7        7.90        3.22      4.82 o 
  -4   9   7        1.57        3.77      4.11 o 
  -3   9   7      227.09      196.34     14.61 o 
  -2   9   7       72.53       82.43      9.59 o 
  -1   9   7       59.06       70.63     13.48 o 
   0   9   7       31.06       29.25      5.66 o 
   1   9   7       64.40       67.02     15.03 o 
   2   9   7       18.21       22.40     12.60 o 
   3   9   7        1.29       -6.65      8.76 o 
   4   9   7        0.64        8.21      6.79 o 
   5   9   7        0.00       -9.69      9.69 o 
   6   9   7       55.82       96.35     20.56 o 
 -10  10   7        7.89       10.55     10.37 o 
  -9  10   7        2.03       -5.46     10.53 o 
  -8  10   7       18.37       11.46      9.54 o 
  -7  10   7        0.13       -3.75      5.68 o 
  -6  10   7       23.48       -0.47      5.19 o 
  -5  10   7        0.35        0.66      5.21 o 
  -4  10   7       12.12        6.69      8.61 o 
  -3  10   7        4.99       13.28      8.04 o 
  -2  10   7       29.98       24.78      6.75 o 
  -1  10   7        0.51       10.35      4.64 o 
   0  10   7       37.85       56.21     14.05 o 
   1  10   7        4.69      -10.61     10.61 o 
   2  10   7        5.61       10.46      9.89 o 
   3  10   7       11.01       31.61     14.25 o 
   4  10   7       82.66      102.98     20.08 o 
 -10  11   7       20.48       36.82     13.52 o 
  -9  11   7        4.98        7.20      9.10 o 
  -8  11   7       43.92       32.47      8.65 o 
  -7  11   7       59.12       56.79     12.11 o 
  -6  11   7       12.52        9.65     10.74 o 
  -5  11   7        8.77        7.14      5.73 o 
  -4  11   7        2.97        9.99     15.26 o 
  -3  11   7       18.61        3.13     11.50 o 
  -2  11   7      296.89      302.23     29.64 o 
  -1  11   7      199.33      216.31     26.02 o 
   0  11   7        6.63       13.37      9.35 o 
   1  11   7        4.82        6.68      9.85 o 
   2  11   7        0.18       -9.71      9.71 o 
   3  11   7       18.07       21.73     10.20 o 
  -8  12   7       71.16       90.74     16.80 o 
  -7  12   7       15.14       20.22      8.27 o 
  -6  12   7        5.81       13.68      6.76 o 
  -5  12   7       78.50      103.63     12.78 o 
  -4  12   7       14.95       17.65      9.93 o 
  -3  12   7       62.89       53.23     14.83 o 
  -2  12   7        1.78       -7.78      9.49 o 
  -1  12   7      249.47      271.20     29.34 o 
   0  12   7        0.38       12.15     10.91 o 
   1  12   7        6.77       13.26      9.55 o 
  -5  13   7        2.40       -8.29      8.29 o 
  -4  13   7       10.83       26.97     11.76 o 
  -3  13   7       46.96       68.80     16.80 o 
  -2  13   7       21.35       38.22     13.08 o 
 -16   0   8        3.39      -10.55     10.55 o 
 -15   0   8        0.91        5.90      8.71 o 
 -14   0   8      509.05      510.24     38.66 o 
 -13   0   8       32.17        1.59      8.43 o 
 -12   0   8        3.38       -1.59      5.82 o 
 -11   0   8      414.66      424.99     31.54 o 
 -10   0   8       43.43       45.18     12.17 o 
  -9   0   8        4.60        7.08      6.13 o 
  -8   0   8      172.83      194.27     19.24 o 
  -7   0   8       57.16       70.42     11.94 o 
  -6   0   8      669.49      722.58     32.78 o 
  -5   0   8     1488.48     1514.10     45.34 o 
  -4   0   8      144.98      156.30     16.62 o 
  -3   0   8      460.36      459.75     14.13 o 
  -2   0   8       16.59       10.52      3.49 o 
  -1   0   8       41.43       44.31      5.31 o 
   0   0   8     1180.18     1109.11     24.17 o 
   1   0   8      194.32      206.16      9.04 o 
   2   0   8      381.45      384.20     14.60 o 
   3   0   8     3086.46     2977.56     40.89 o 
   4   0   8      577.29      536.01     32.01 o 
   5   0   8       96.34       81.05     13.37 o 
   6   0   8       59.19       79.14     14.49 o 
   7   0   8       11.27       20.33      9.32 o 
   8   0   8        8.04        3.04      6.50 o 
   9   0   8       65.32       44.35     14.00 o 
  10   0   8       20.23        4.19      8.67 o 
 -16   1   8        2.86        1.71     10.13 o 
 -15   1   8       39.27       36.17     14.97 o 
 -14   1   8      102.50      110.65     14.05 o 
 -13   1   8       37.22       51.02      9.78 o 
 -12   1   8       71.86       71.24     10.19 o 
 -11   1   8       49.31       39.67      8.15 o 
 -10   1   8        0.06        1.30      4.70 o 
  -9   1   8      589.02      586.07     24.08 o 
  -8   1   8       36.04       31.40      6.61 o 
  -7   1   8       61.66       57.94      7.70 o 
  -6   1   8     1157.70     1170.93     35.74 o 
  -5   1   8        1.17        2.48      3.17 o 
  -4   1   8        9.85       15.63      2.96 o 
  -3   1   8      836.49      874.13     13.97 o 
  -2   1   8       35.99       43.11      3.32 o 
  -1   1   8        0.36        2.10      2.19 o 
   0   1   8       38.52       41.11      3.72 o 
   1   1   8        7.34        8.02      1.97 o 
   2   1   8     3305.67     3245.73     26.39 o 
   3   1   8      829.73      780.06     16.62 o 
   4   1   8      535.17      536.33     15.52 o 
   5   1   8      269.13      247.66     15.85 o 
   6   1   8       16.89       26.74      7.27 o 
   7   1   8        9.72       10.09      6.10 o 
   8   1   8        0.14       -1.41      5.40 o 
   9   1   8        7.29        6.56      6.80 o 
  10   1   8       16.73       23.11     13.90 o 
 -16   2   8       45.36       38.81     10.01 o 
 -15   2   8        0.18        3.06      6.69 o 
 -14   2   8      775.53      761.36     33.65 o 
 -13   2   8       33.54       30.78      7.76 o 
 -12   2   8      120.67      116.05     13.24 o 
 -11   2   8        3.79        3.77      4.94 o 
 -10   2   8        5.56        7.91      5.15 o 
  -9   2   8       57.86       53.10     11.21 o 
  -8   2   8      100.03      115.95     10.70 o 
  -7   2   8       12.01       10.66      3.67 o 
  -6   2   8       43.48       35.22      4.69 o 
  -5   2   8      251.35      257.09     13.55 o 
  -4   2   8      337.12      357.43     14.98 o 
  -3   2   8        1.29        1.93      1.97 o 
  -2   2   8        6.27        4.61      1.77 o 
  -1   2   8      398.51      362.40      8.44 o 
   0   2   8        5.40        2.89      1.85 o 
   1   2   8       37.15       35.70      2.94 o 
   2   2   8      428.66      422.97      9.91 o 
   3   2   8       14.55       13.05      2.94 o 
   4   2   8       57.42       54.11      5.90 o 
   5   2   8        7.64        4.95      8.13 o 
   6   2   8       52.70       71.36      9.64 o 
   7   2   8      101.75      115.30     12.26 o 
   8   2   8       13.77       26.79      8.02 o 
   9   2   8       72.21       90.47     12.82 o 
  10   2   8       41.90       42.39     14.07 o 
 -16   3   8        9.98       20.68     10.63 o 
 -15   3   8       77.08       74.04     12.30 o 
 -14   3   8      111.35      102.34     13.63 o 
 -13   3   8        0.95        2.34      6.66 o 
 -12   3   8       28.56       21.95      7.43 o 
 -11   3   8      219.93      212.99     16.56 o 
 -10   3   8       21.10       22.39      6.34 o 
  -9   3   8        7.19        5.53      4.60 o 
  -8   3   8       29.85       31.62      6.79 o 
  -7   3   8       77.30       75.63      6.63 o 
  -6   3   8      254.22      239.42     12.39 o 
  -5   3   8       37.68       41.85      5.29 o 
  -4   3   8       62.31       63.23      7.43 o 
  -3   3   8       30.19       32.72      3.31 o 
  -2   3   8       11.44       10.78      2.08 o 
  -1   3   8      180.38      174.55      6.19 o 
   0   3   8      180.76      183.03      7.33 o 
   1   3   8       46.27       45.62      5.41 o 
   2   3   8      316.08      308.37     11.52 o 
   3   3   8      487.50      426.38     13.69 o 
   4   3   8       41.47       45.35      7.15 o 
   5   3   8       29.40       25.97      6.49 o 
   6   3   8        9.91        2.14      5.37 o 
   7   3   8        5.18       13.48      6.11 o 
   8   3   8      220.64      298.06     19.98 o 
   9   3   8       60.64       88.11     14.71 o 
 -16   4   8        2.26       -9.68      9.68 o 
 -15   4   8       31.75       25.63     11.28 o 
 -14   4   8       13.32       19.66      8.95 o 
 -13   4   8        7.61       -0.61      8.08 o 
 -12   4   8       63.50       56.28     10.04 o 
 -11   4   8        5.16       -2.51      4.89 o 
 -10   4   8        6.32        4.12      5.35 o 
  -9   4   8       84.35       95.37     15.98 o 
  -8   4   8      126.34      118.10     16.07 o 
  -7   4   8       51.46       47.55      6.71 o 
  -6   4   8       64.07       69.60      7.11 o 
  -5   4   8      202.68      201.43     10.45 o 
  -4   4   8      424.13      447.29     12.33 o 
  -3   4   8      677.05      674.36     10.87 o 
  -2   4   8       21.63       18.54      2.51 o 
  -1   4   8       65.76       57.95      3.95 o 
   0   4   8        9.39        4.10      1.80 o 
   1   4   8      104.84       98.17     10.90 o 
   2   4   8      308.81      294.31     11.69 o 
   3   4   8      135.76      101.94      8.24 o 
   4   4   8       31.50       27.08      5.57 o 
   5   4   8        7.33       14.35      4.88 o 
   6   4   8        2.19        0.66     16.75 o 
   7   4   8        2.22       12.45      8.00 o 
   8   4   8       26.19       31.87     12.92 o 
 -14   5   8        1.90        0.34     11.06 o 
 -13   5   8        0.07        3.12      7.89 o 
 -12   5   8        1.36       -2.25      8.69 o 
 -11   5   8        7.45       11.76     10.59 o 
 -10   5   8       48.51       38.26     11.37 o 
  -9   5   8      176.52      191.42     22.28 o 
  -8   5   8      586.21      485.62     32.66 o 
  -7   5   8      158.12      140.97     14.94 o 
  -6   5   8       64.59       75.87     11.98 o 
  -5   5   8      188.32      193.87      9.88 o 
  -4   5   8      749.50      773.36     14.90 o 
  -3   5   8       45.30       34.91      3.89 o 
  -2   5   8      787.57      772.48     22.66 o 
  -1   5   8       35.50       29.04      5.28 o 
   0   5   8       63.93       60.77      5.65 o 
   1   5   8      126.90      113.78     16.17 o 
   2   5   8       49.06       41.92      7.75 o 
   3   5   8       81.86       68.24      6.51 o 
   4   5   8        9.44       15.36      7.35 o 
   5   5   8       54.31       50.15     13.50 o 
   6   5   8        0.00       19.33     11.22 o 
   7   5   8        2.84       15.93     11.05 o 
   8   5   8       39.96       46.91     14.66 o 
 -14   6   8        2.39       11.22     10.02 o 
 -13   6   8        0.75        8.92     11.14 o 
 -12   6   8       12.93       10.30     10.18 o 
 -11   6   8       11.55       20.43     10.13 o 
 -10   6   8       36.15       29.20     10.09 o 
  -9   6   8      188.28      206.71     24.26 o 
  -8   6   8      200.50      185.11     21.54 o 
  -7   6   8       53.15       45.12      7.71 o 
  -6   6   8      441.57      427.78     15.68 o 
  -5   6   8      226.01      236.70      9.09 o 
  -4   6   8     1015.12     1026.26     33.40 o 
  -3   6   8      438.28      411.26     18.28 o 
  -2   6   8      166.84      159.57     12.61 o 
  -1   6   8       22.28       14.37     11.19 o 
   0   6   8      103.50       92.40      7.17 o 
   1   6   8        3.55       14.68     10.54 o 
   2   6   8       47.40       28.95     10.70 o 
   3   6   8       16.42       25.36     10.31 o 
   4   6   8        4.19       14.38      9.84 o 
   5   6   8       45.06       52.49     13.99 o 
   6   6   8        1.11       -5.07      9.26 o 
   7   6   8        0.41       14.72     10.85 o 
 -13   7   8        6.12       19.95     10.87 o 
 -12   7   8      150.32      164.03     24.74 o 
 -11   7   8       29.97       21.58     12.82 o 
 -10   7   8        2.66       20.07     10.20 o 
  -9   7   8        2.55        1.27      8.01 o 
  -8   7   8      196.33      171.07     21.68 o 
  -7   7   8      118.64      116.56     17.81 o 
  -6   7   8      136.73      151.87     13.42 o 
  -5   7   8       74.30       78.48      9.55 o 
  -4   7   8      284.22      294.60     17.02 o 
  -3   7   8       45.78       42.06     11.47 o 
  -2   7   8       19.20       26.97      6.40 o 
  -1   7   8      436.82      452.99     18.09 o 
   0   7   8       11.28       16.60      4.25 o 
   1   7   8      178.27      160.29     20.45 o 
   2   7   8       11.56       15.33      9.42 o 
   3   7   8       38.90       35.67     11.45 o 
   4   7   8       12.88       45.94     13.39 o 
   5   7   8        0.30       -1.14      8.19 o 
   6   7   8       28.30       15.23     10.79 o 
 -12   8   8       66.92       76.81     18.52 o 
 -11   8   8        4.95       14.42     11.65 o 
 -10   8   8        0.08        1.48      8.85 o 
  -9   8   8       39.95       50.70     14.30 o 
  -8   8   8      186.60      185.59     22.80 o 
  -7   8   8        1.84        2.02      6.07 o 
  -6   8   8      397.57      418.13     22.25 o 
  -5   8   8       40.14       39.21      9.61 o 
  -4   8   8      243.74      236.63     15.84 o 
  -3   8   8      237.68      210.86     14.52 o 
  -2   8   8       53.82       55.78      7.69 o 
  -1   8   8        1.05        7.48      4.34 o 
   0   8   8       24.74       23.64      9.86 o 
   1   8   8        0.19        3.93      8.77 o 
   2   8   8       16.53       40.87     13.21 o 
   3   8   8       15.09        9.28     10.04 o 
   4   8   8       19.03       18.78     10.40 o 
   5   8   8        0.12        9.57     10.27 o 
   6   8   8        9.18       31.48     11.62 o 
 -11   9   8       36.08       33.74     14.92 o 
 -10   9   8       43.03       40.43     14.91 o 
  -9   9   8        2.97       14.45     11.17 o 
  -8   9   8      124.63      148.00     22.21 o 
  -7   9   8       43.74       53.66     11.18 o 
  -6   9   8      230.38      258.79     18.82 o 
  -5   9   8       67.06       80.96     10.77 o 
  -4   9   8      122.13      104.65     11.54 o 
  -3   9   8        0.62        1.12      4.28 o 
  -2   9   8       43.74       61.36      8.69 o 
  -1   9   8       21.06       23.20     10.61 o 
   0   9   8        0.23       21.51     10.82 o 
   1   9   8        0.69        2.35      8.61 o 
   2   9   8      126.21      151.67     22.26 o 
   3   9   8        0.79        1.46      8.65 o 
   4   9   8       34.27       40.51     15.51 o 
 -10  10   8       16.96       32.56     14.12 o 
  -9  10   8       91.78       96.30     20.59 o 
  -8  10   8       17.74        7.64      6.58 o 
  -7  10   8       50.78       37.77      8.61 o 
  -6  10   8       28.67       23.22     10.90 o 
  -5  10   8      210.06      195.31     16.49 o 
  -4  10   8       18.20       23.09      6.70 o 
  -3  10   8        9.69       16.27      6.00 o 
  -2  10   8       10.70       14.14     10.69 o 
  -1  10   8      108.23      150.24     22.34 o 
   0  10   8       85.47      116.35     20.06 o 
   1  10   8        3.16        0.10      8.35 o 
   2  10   8       30.95       51.02     17.16 o 
   3  10   8      124.17      175.65     24.72 o 
  -9  11   8        2.60       -3.16      6.55 o 
  -8  11   8       19.74       12.10     15.07 o 
  -7  11   8       22.54       17.73     13.46 o 
  -6  11   8       12.38       26.09      8.04 o 
  -5  11   8        0.94       -2.61      6.17 o 
  -4  11   8       49.86       43.55      9.36 o 
  -3  11   8       15.31       51.37     13.71 o 
  -2  11   8       98.65      112.03     20.51 o 
  -1  11   8       14.70        9.21      8.29 o 
   0  11   8        5.03       -3.20      7.30 o 
   1  11   8       16.55       28.21     11.80 o 
  -7  12   8        5.67       -5.19      6.09 o 
  -6  12   8        1.19        0.78      6.20 o 
  -5  12   8       11.29       29.19     29.54 o 
  -4  12   8       42.93       16.80     10.10 o 
  -3  12   8       15.91       33.62     14.71 o 
  -2  12   8       10.91       21.43     12.73 o 
  -1  12   8        1.32        9.52     12.32 o 
 -16   1   9        7.02       22.32      8.92 o 
 -15   1   9       17.31       32.17      9.37 o 
 -14   1   9       35.20       48.05     10.81 o 
 -13   1   9        3.10        5.93      5.71 o 
 -12   1   9       12.91       19.12      6.69 o 
 -11   1   9        3.35        7.27      6.01 o 
 -10   1   9       20.92       13.83      5.95 o 
  -9   1   9       59.23       65.50      9.31 o 
  -8   1   9       16.13       24.35      6.64 o 
  -7   1   9      151.66      147.10     18.65 o 
  -6   1   9       14.27       18.45      5.79 o 
  -5   1   9        0.72        1.56      3.17 o 
  -4   1   9      403.86      354.94     22.02 o 
  -3   1   9       88.25       91.35      6.78 o 
  -2   1   9        0.56        2.73      2.61 o 
  -1   1   9        1.70        3.59      2.40 o 
   0   1   9      850.85      791.46     15.31 o 
   1   1   9      827.25      839.81     20.70 o 
   2   1   9      729.75      688.89     16.48 o 
   3   1   9       16.69       15.92      3.61 o 
   4   1   9      109.01      109.42     10.93 o 
   5   1   9        0.00        2.66      4.43 o 
   6   1   9        2.42        1.41      7.56 o 
   7   1   9       21.14       27.99      8.20 o 
   8   1   9        8.77       24.03     13.29 o 
   9   1   9       80.36       76.72     11.56 o 
 -16   2   9       20.56       15.21     10.77 o 
 -15   2   9        6.52        3.84      6.55 o 
 -14   2   9       17.74       10.38      7.23 o 
 -13   2   9      135.40      133.96     14.29 o 
 -12   2   9        1.36        1.61      5.84 o 
 -11   2   9        0.54       -1.51      4.92 o 
 -10   2   9      155.85      164.29     14.25 o 
  -9   2   9        7.35        7.26      4.95 o 
  -8   2   9      218.18      228.41     15.19 o 
  -7   2   9      121.67      113.35     12.93 o 
  -6   2   9      179.33      180.26     12.51 o 
  -5   2   9       45.97       47.36      9.51 o 
  -4   2   9      575.04      551.29     16.09 o 
  -3   2   9      726.06      717.19     14.52 o 
  -2   2   9       44.80       47.61      4.01 o 
  -1   2   9        0.72       -0.11      2.26 o 
   0   2   9       65.46       62.98      5.15 o 
   1   2   9       96.80       80.86      5.72 o 
   2   2   9       59.06       64.48      5.36 o 
   3   2   9        0.82        6.42      4.02 o 
   4   2   9      128.73      101.74     10.32 o 
   5   2   9        0.99        4.08      4.88 o 
   6   2   9       65.67       86.36     10.69 o 
   7   2   9        1.98        0.22      5.29 o 
   8   2   9      113.14      163.59     21.66 o 
   9   2   9        4.02        7.64     18.01 o 
 -16   3   9       80.89       72.64     18.05 o 
 -15   3   9      105.58       85.92     13.13 o 
 -14   3   9       61.95       69.42     14.11 o 
 -13   3   9       76.23       60.67     10.66 o 
 -12   3   9        1.83        5.34      5.11 o 
 -11   3   9       28.07       33.17      8.61 o 
 -10   3   9       47.29       47.57      8.45 o 
  -9   3   9        3.61        2.60      4.97 o 
  -8   3   9      240.26      275.76     16.67 o 
  -7   3   9       65.25       72.82      7.81 o 
  -6   3   9       17.84       24.33      9.72 o 
  -5   3   9        6.98        8.31      3.32 o 
  -4   3   9      146.56      132.58     10.30 o 
  -3   3   9      331.92      338.04      9.79 o 
  -2   3   9       14.07       11.49      2.48 o 
  -1   3   9        0.98        1.69      2.12 o 
   0   3   9        3.60        3.38      2.35 o 
   1   3   9      215.36      228.00     12.28 o 
   2   3   9      879.54      827.20     18.81 o 
   3   3   9       24.79       23.52      5.55 o 
   4   3   9        0.30        1.90      4.63 o 
   5   3   9        5.46        0.75      4.42 o 
   6   3   9       12.77       15.00      6.20 o 
   7   3   9       37.14       48.83      8.79 o 
   8   3   9        7.42       11.90      9.81 o 
 -16   4   9        5.55        0.26      9.22 o 
 -15   4   9       19.27       25.51      8.11 o 
 -14   4   9        7.81        7.37      5.75 o 
 -13   4   9       20.76       18.07     10.31 o 
 -12   4   9        4.15       -4.09      5.53 o 
 -11   4   9       13.85       13.95      9.85 o 
 -10   4   9       78.34       63.85     14.15 o 
  -9   4   9      421.03      394.51     30.53 o 
  -8   4   9       56.57       66.48     13.45 o 
  -7   4   9       97.29      109.67     10.32 o 
  -6   4   9       31.17       30.52      5.36 o 
  -5   4   9       39.26       42.28      5.32 o 
  -4   4   9        0.43       -1.42      2.55 o 
  -3   4   9      566.35      546.16     13.09 o 
  -2   4   9      132.25      119.45      5.96 o 
  -1   4   9       29.90       21.99      3.34 o 
   0   4   9       17.72       13.35      3.55 o 
   1   4   9       14.06       19.79      4.52 o 
   2   4   9       53.95       47.33      8.43 o 
   3   4   9       39.01       47.28      6.50 o 
   4   4   9       23.73       27.93      6.32 o 
   5   4   9       41.59       42.35     12.27 o 
   6   4   9        0.20       15.39     10.57 o 
   7   4   9       27.26       47.57     14.43 o 
   8   4   9       10.48       20.48     14.69 o 
 -14   5   9       18.57       22.83     11.69 o 
 -13   5   9       15.07       19.82     10.78 o 
 -12   5   9        0.05       -9.85      9.85 o 
 -11   5   9        1.95      -10.27     10.27 o 
 -10   5   9       42.71       34.81     11.55 o 
  -9   5   9       11.19       28.87     10.04 o 
  -8   5   9       63.49       68.10     12.59 o 
  -7   5   9      157.93      183.26     11.80 o 
  -6   5   9        6.80        7.87      4.34 o 
  -5   5   9       25.22       22.50      3.85 o 
  -4   5   9      159.18      154.47      5.39 o 
  -3   5   9        0.10        0.12      1.32 o 
  -2   5   9       23.20       19.68      4.73 o 
  -1   5   9       18.43       12.59      7.88 o 
   0   5   9      174.33      124.67      7.89 o 
   1   5   9       80.23       72.14      8.48 o 
   2   5   9      484.49      416.27     31.67 o 
   3   5   9        2.92        8.95      9.16 o 
   4   5   9        0.27       12.65      8.39 o 
   5   5   9       34.91       40.05     12.51 o 
   6   5   9        0.64        4.44      8.99 o 
   7   5   9        6.16       13.37     11.32 o 
 -13   6   9       19.13        8.54     11.99 o 
 -12   6   9        6.80       42.43     14.29 o 
 -11   6   9        0.99        6.60     10.33 o 
 -10   6   9       49.99       45.36     13.07 o 
  -9   6   9        3.16        4.39      7.72 o 
  -8   6   9       11.06       13.06      8.55 o 
  -7   6   9      113.34      106.19     15.93 o 
  -6   6   9      399.96      502.37     31.37 o 
  -5   6   9      773.02      770.17     27.34 o 
  -4   6   9        8.44        6.16      5.18 o 
  -3   6   9        5.88        2.38      7.75 o 
  -2   6   9      119.05      125.95     10.28 o 
  -1   6   9      424.64      408.63     16.40 o 
   0   6   9        2.22        8.69      2.72 o 
   1   6   9       17.32        8.38      7.19 o 
   2   6   9       53.22       45.97     12.56 o 
   3   6   9       68.60       41.83     13.04 o 
   4   6   9        0.25       12.22      9.74 o 
   5   6   9       19.12       44.32     13.15 o 
   6   6   9        4.97       20.14     10.81 o 
 -13   7   9        6.22       -0.30     10.13 o 
 -12   7   9        4.74       20.29     11.59 o 
 -11   7   9       22.53       26.94     13.40 o 
 -10   7   9       14.98        7.82     10.97 o 
  -9   7   9        0.78        8.27      8.64 o 
  -8   7   9       40.32       49.74     13.09 o 
  -7   7   9        0.27        1.55      6.96 o 
  -6   7   9      311.18      298.32     18.65 o 
  -5   7   9       19.13       19.17      6.12 o 
  -4   7   9      100.45      102.06     10.57 o 
  -3   7   9       48.67       45.65      7.40 o 
  -2   7   9       23.04       28.50      5.89 o 
  -1   7   9       46.57       47.54     13.20 o 
   0   7   9      100.19       84.63     15.85 o 
   1   7   9       81.39       69.06     14.73 o 
   2   7   9        0.18        5.44      8.13 o 
   3   7   9       58.15       68.77     15.85 o 
   4   7   9       70.37       65.98     16.13 o 
   5   7   9        6.89        3.22      5.44 o 
 -12   8   9       25.13        2.15      8.73 o 
 -11   8   9        4.57        5.79      9.35 o 
 -10   8   9      234.73      230.94     27.52 o 
  -9   8   9      329.11      360.68     32.96 o 
  -8   8   9       17.36       43.56     13.26 o 
  -7   8   9        0.17       15.87      8.20 o 
  -6   8   9        0.12       -0.30      9.69 o 
  -5   8   9        6.24       11.06      4.78 o 
  -4   8   9       42.86       31.58      6.66 o 
  -3   8   9      146.89      160.66     13.00 o 
  -2   8   9        3.11        3.54     10.59 o 
  -1   8   9       16.84       16.92     10.22 o 
   0   8   9       32.95       37.91     11.70 o 
   1   8   9       31.28        9.74      7.97 o 
   2   8   9       74.18       99.78     18.74 o 
   3   8   9       55.92       57.43     14.87 o 
   4   8   9       11.77       -0.91      8.63 o 
 -11   9   9        4.47        6.89     11.38 o 
 -10   9   9        3.32       16.09     11.84 o 
  -9   9   9       30.47       38.26     14.19 o 
  -8   9   9        7.68        2.64     13.35 o 
  -7   9   9       60.05       56.16     10.29 o 
  -6   9   9        0.48       -5.36      5.36 o 
  -5   9   9       70.88       99.78     12.17 o 
  -4   9   9       92.82      109.22     20.99 o 
  -3   9   9       85.15      113.78     12.52 o 
  -2   9   9       31.68       41.01     13.45 o 
  -1   9   9       36.14       38.62     13.40 o 
   0   9   9       52.45       47.53     13.15 o 
   1   9   9      221.18      326.29     32.36 o 
   2   9   9       59.76       65.86     16.77 o 
   3   9   9       50.11       72.98     18.56 o 
 -10  10   9      147.83      161.17     17.67 o 
  -9  10   9        5.30       -8.14      8.14 o 
  -8  10   9       66.70       84.10     12.72 o 
  -7  10   9       99.74      105.92     13.74 o 
  -6  10   9        0.08        6.21      5.39 o 
  -5  10   9      128.93      147.66     14.38 o 
  -4  10   9      124.05      135.80     13.91 o 
  -3  10   9        2.93        2.96      9.70 o 
  -2  10   9        0.36       -2.26      8.50 o 
  -1  10   9       24.66       30.44     11.75 o 
   0  10   9        3.00       -2.40      8.44 o 
   1  10   9       68.20       79.01     18.56 o 
   2  10   9       18.73       33.52     14.36 o 
  -8  11   9        4.83        0.58      8.55 o 
  -7  11   9        1.03       -6.09      6.09 o 
  -6  11   9        0.14       11.25      6.50 o 
  -5  11   9        0.01        5.14      8.63 o 
  -4  11   9       21.52       37.89     13.82 o 
  -3  11   9       49.73       64.01     15.85 o 
  -2  11   9        0.28       -5.69     10.70 o 
  -1  11   9        6.31        2.29     10.15 o 
   0  11   9        5.25       -3.89      9.37 o 
  -7  12   9        6.41       25.27     11.02 o 
 -16   0  10      166.87      188.11     27.68 o 
 -15   0  10        1.32       -1.94      6.83 o 
 -14   0  10       67.53       54.04     15.40 o 
 -13   0  10       64.05       71.68     16.39 o 
 -12   0  10       32.10       18.46      9.18 o 
 -11   0  10       11.02       15.24      8.15 o 
 -10   0  10       47.94       36.81     11.29 o 
  -9   0  10      739.50      726.18     39.64 o 
  -8   0  10       83.04       78.99     13.43 o 
  -7   0  10       79.59       77.38     12.99 o 
  -6   0  10      871.04      846.87     38.19 o 
  -5   0  10        5.88        4.79      6.09 o 
  -4   0  10       72.86       52.47      6.85 o 
  -3   0  10      878.39      881.27     34.64 o 
  -2   0  10      335.94      340.78     21.92 o 
  -1   0  10     2933.16     2787.92     43.49 o 
   0   0  10       54.33       57.93      6.87 o 
   1   0  10       11.70       12.84      5.02 o 
   2   0  10       85.93       87.16     13.35 o 
   3   0  10       89.45      121.05     16.25 o 
   4   0  10      110.53      116.02     16.72 o 
   5   0  10       17.29       22.01      9.59 o 
   6   0  10       10.60        9.20      8.89 o 
   7   0  10      129.97      121.15     20.08 o 
   8   0  10       14.90       25.00     10.79 o 
 -16   1  10       30.56       14.59      9.10 o 
 -15   1  10      171.74      186.06     33.95 o 
 -14   1  10      106.23      114.14     14.10 o 
 -13   1  10        1.09        5.68      6.02 o 
 -12   1  10        0.14       -0.66      6.41 o 
 -11   1  10      137.91      138.61     13.82 o 
 -10   1  10       12.68        8.72      5.14 o 
  -9   1  10      495.52      518.65     23.86 o 
  -8   1  10      242.53      257.89     16.63 o 
  -7   1  10        6.31        0.87      4.30 o 
  -6   1  10        1.14        1.93      3.80 o 
  -5   1  10       12.41       10.57      4.50 o 
  -4   1  10       17.60       13.26      3.38 o 
  -3   1  10        0.01       -0.66      2.76 o 
  -2   1  10      176.58      163.82      8.86 o 
  -1   1  10      621.56      640.77     21.48 o 
   0   1  10     1617.58     1499.60     25.62 o 
   1   1  10      165.45      159.29      8.69 o 
   2   1  10       15.46       14.43      5.33 o 
   3   1  10       14.10       10.12      5.23 o 
   4   1  10       44.44       43.02      7.65 o 
   5   1  10       66.43       74.98     10.33 o 
   6   1  10       60.62       58.43      9.81 o 
   7   1  10       74.50      118.63     13.55 o 
   8   1  10       22.11        6.07      6.20 o 
 -16   2  10        4.68        4.58      9.57 o 
 -15   2  10        4.94       -0.33      6.53 o 
 -14   2  10       13.24       12.89      7.95 o 
 -13   2  10      105.81      106.96     13.82 o 
 -12   2  10       42.24       50.11      9.56 o 
 -11   2  10        2.72        4.54      6.09 o 
 -10   2  10       82.93       89.55     11.12 o 
  -9   2  10       94.47       89.71     19.61 o 
  -8   2  10        0.00        0.78      5.48 o 
  -7   2  10       34.19       33.72      6.70 o 
  -6   2  10        0.00        4.84      6.21 o 
  -5   2  10       37.66       39.55      9.13 o 
  -4   2  10      258.56      262.12     12.52 o 
  -3   2  10      157.97      146.35      8.18 o 
  -2   2  10      815.03      796.70     18.42 o 
  -1   2  10      480.27      449.69     13.78 o 
   0   2  10       12.57        7.89      3.41 o 
   1   2  10       21.02       10.81      5.45 o 
   2   2  10       46.16       49.35      7.33 o 
   3   2  10      103.57      105.63     10.12 o 
   4   2  10       31.24       32.70      6.77 o 
   5   2  10       68.47       76.65     10.24 o 
   6   2  10       76.67       87.04     11.59 o 
   7   2  10        8.83       14.38      6.67 o 
   8   2  10        1.81       -7.49     10.23 o 
 -15   3  10       56.98       55.35     20.15 o 
 -14   3  10        0.72       -5.90      7.02 o 
 -13   3  10       39.34       32.54      9.13 o 
 -12   3  10       31.89       41.99      9.31 o 
 -11   3  10       25.42       21.14      7.21 o 
 -10   3  10       15.86       26.28      7.12 o 
  -9   3  10        0.70        0.05      4.77 o 
  -8   3  10       19.45       13.05      7.34 o 
  -7   3  10       49.00       48.72     11.02 o 
  -6   3  10      229.79      238.61     13.29 o 
  -5   3  10        2.32        2.54      4.09 o 
  -4   3  10        4.14        3.21      2.81 o 
  -3   3  10      270.71      264.89     11.03 o 
  -2   3  10        6.44        6.03      2.44 o 
  -1   3  10      233.87      210.67      9.07 o 
   0   3  10        7.88        3.04      2.14 o 
   1   3  10      299.16      298.89     14.76 o 
   2   3  10       21.90       21.24      8.69 o 
   3   3  10       16.53       20.07      7.46 o 
   4   3  10        0.08        1.69      3.92 o 
   5   3  10       47.36       62.36     12.64 o 
   6   3  10       32.24       28.37     14.30 o 
   7   3  10       46.26       45.25     14.43 o 
 -15   4  10       12.42       19.43     10.05 o 
 -14   4  10       19.24       15.63      8.44 o 
 -13   4  10       10.32       16.21      7.38 o 
 -12   4  10        4.74       13.43      7.27 o 
 -11   4  10       37.92       31.12     10.98 o 
 -10   4  10        0.68       -1.04      8.10 o 
  -9   4  10      100.65      100.81     16.85 o 
  -8   4  10        1.39        2.43      7.12 o 
  -7   4  10       41.78       43.42      6.47 o 
  -6   4  10       17.76        7.57     19.11 o 
  -5   4  10      283.72      273.56     19.23 o 
  -4   4  10      165.84      174.21      8.55 o 
  -3   4  10        1.88        1.80      3.95 o 
  -2   4  10        8.48       11.06      2.48 o 
  -1   4  10      171.90      147.44      7.03 o 
   0   4  10      562.51      547.08     17.25 o 
   1   4  10      120.35      147.63      9.84 o 
   2   4  10      210.77      190.63     11.82 o 
   3   4  10      117.60      117.57     18.43 o 
   4   4  10        2.65      -11.83     11.83 o 
   5   4  10       66.58       88.67     17.46 o 
   6   4  10       85.03      118.53     20.47 o 
   7   4  10        3.62       -7.63     10.77 o 
 -14   5  10        3.87       13.93     10.84 o 
 -13   5  10        0.01       11.41      8.67 o 
 -12   5  10        1.84       21.67     12.03 o 
 -11   5  10        7.33        2.92      6.52 o 
 -10   5  10       19.23       20.51     10.43 o 
  -9   5  10       25.82       17.23      9.38 o 
  -8   5  10      986.48      998.10     47.44 o 
  -7   5  10      424.47      411.92     29.70 o 
  -6   5  10       39.08       46.78     14.67 o 
  -5   5  10        0.35        0.55      2.17 o 
  -4   5  10       15.52       15.30      3.58 o 
  -3   5  10      177.61      181.12      6.35 o 
  -2   5  10       21.86       16.13      4.81 o 
  -1   5  10      150.84      138.69     13.46 o 
   0   5  10       54.71       42.87     11.96 o 
   1   5  10        7.42       10.19      9.40 o 
   2   5  10       68.52       74.80     15.56 o 
   3   5  10       19.21       30.04     11.01 o 
   4   5  10       60.06      101.21     18.91 o 
   5   5  10       34.11       60.54     16.19 o 
   6   5  10      118.73      164.61     24.38 o 
 -13   6  10        2.36        4.73      7.94 o 
 -12   6  10        7.65       12.50      9.98 o 
 -11   6  10      424.92      466.64     37.29 o 
 -10   6  10        0.00       -0.60      7.10 o 
  -9   6  10      282.07      311.95     29.67 o 
  -8   6  10        3.19       17.51      8.74 o 
  -7   6  10      161.31      154.84     19.16 o 
  -6   6  10       29.53       34.69      7.85 o 
  -5   6  10      108.42      100.59     10.87 o 
  -4   6  10        1.37        2.93      8.41 o 
  -3   6  10        5.32        0.71      3.90 o 
  -2   6  10      186.11      181.17     12.27 o 
  -1   6  10        1.47       -3.14      6.04 o 
   0   6  10       32.24       48.43     13.46 o 
   1   6  10        1.78       14.07      9.33 o 
   2   6  10       47.22       47.18     14.45 o 
   3   6  10        1.53       -0.53      7.82 o 
   4   6  10        6.28        3.41      8.90 o 
   5   6  10       13.47       25.92     11.62 o 
 -12   7  10       85.26      106.96     20.60 o 
 -11   7  10       14.81       33.35     13.54 o 
 -10   7  10      104.12       87.57     18.25 o 
  -9   7  10      271.43      213.09     24.87 o 
  -8   7  10       38.44       38.57     11.41 o 
  -7   7  10      203.87      195.99     15.85 o 
  -6   7  10      230.35      219.36     16.45 o 
  -5   7  10       73.55       83.36     10.37 o 
  -4   7  10        2.15        4.58      4.37 o 
  -3   7  10       37.98       36.53      9.05 o 
  -2   7  10        6.42        2.24      3.52 o 
  -1   7  10        5.17        9.64      7.93 o 
   0   7  10      193.16      199.60     23.80 o 
   1   7  10       49.08       55.45     14.43 o 
   2   7  10        7.96       -8.15      8.15 o 
   3   7  10        5.97       25.00     11.97 o 
   4   7  10       14.16       41.24     15.68 o 
 -12   8  10       13.68       23.95     11.67 o 
 -11   8  10      210.29      221.51     29.19 o 
 -10   8  10       25.82       33.61     13.40 o 
  -9   8  10       98.20       92.54     17.60 o 
  -8   8  10        2.01       -0.47      5.57 o 
  -7   8  10       35.89       27.35     15.46 o 
  -6   8  10        5.58        3.33      6.37 o 
  -5   8  10        7.55        3.55     12.75 o 
  -4   8  10       48.19       36.33     10.96 o 
  -3   8  10       23.98       32.70     16.70 o 
  -2   8  10      102.04      117.18     20.02 o 
  -1   8  10        5.45       -2.09      7.01 o 
   0   8  10        8.98        8.05     11.12 o 
   1   8  10        0.30      -10.18     10.18 o 
   2   8  10       21.50       25.11     11.33 o 
   3   8  10        0.01        5.27      9.81 o 
 -10   9  10       56.08       94.12     19.30 o 
  -9   9  10       19.13       41.86     10.50 o 
  -8   9  10      202.14      215.04     22.46 o 
  -7   9  10        3.64       -4.98      8.16 o 
  -6   9  10       16.20       10.33      6.95 o 
  -5   9  10       32.97       46.42      8.40 o 
  -4   9  10       48.95       60.29      9.25 o 
  -3   9  10       12.22        8.24      8.67 o 
  -2   9  10        4.12       -7.63      8.06 o 
  -1   9  10       87.66       91.29     19.00 o 
   0   9  10        1.30       10.55      9.65 o 
   1   9  10       34.61       67.70     17.49 o 
   2   9  10       37.86       41.99     16.28 o 
  -9  10  10      146.08      164.79     18.09 o 
  -8  10  10       27.59       58.17     14.18 o 
  -7  10  10       16.96       24.98      8.40 o 
  -6  10  10        1.48        4.49      6.50 o 
  -5  10  10        3.39        2.93      5.50 o 
  -4  10  10       19.07       18.91     12.82 o 
  -3  10  10       21.20       26.33     11.83 o 
  -2  10  10        0.26       -4.97     10.92 o 
  -1  10  10      136.36      163.68     24.02 o 
   0  10  10        0.03       11.43     10.00 o 
  -8  11  10        2.35      -10.06     10.06 o 
  -7  11  10        3.95       -1.07      8.00 o 
  -5  11  10       23.39       31.36     12.76 o 
  -4  11  10       50.38       77.90     19.07 o 
 -15   1  11        1.08       -0.73      6.17 o 
 -14   1  11       17.92       14.38      9.18 o 
 -13   1  11       70.57       63.65     11.70 o 
 -12   1  11        0.75       -0.84      5.76 o 
 -11   1  11       50.92       43.68      8.67 o 
 -10   1  11       39.98       38.52      7.97 o 
  -9   1  11      130.41      116.90     12.45 o 
  -8   1  11       32.33       39.99      7.92 o 
  -7   1  11       53.79       45.80      7.41 o 
  -6   1  11       52.60       48.08      7.49 o 
  -5   1  11       25.61       30.63      7.61 o 
  -4   1  11       40.84       44.81      5.38 o 
  -3   1  11      324.29      331.39     16.02 o 
  -2   1  11      110.67      106.71      9.77 o 
  -1   1  11        8.13        9.06      4.28 o 
   0   1  11       97.91       98.15      9.62 o 
   1   1  11      177.76      173.81     12.74 o 
   2   1  11       13.95       21.97      5.81 o 
   3   1  11       15.35       20.99     13.31 o 
   4   1  11       21.00       25.68      6.80 o 
   5   1  11       49.70       59.80      9.90 o 
   6   1  11        5.98        0.18      4.83 o 
   7   1  11       53.95       81.90     12.67 o 
 -15   2  11        0.38        5.97     10.03 o 
 -14   2  11        0.33        2.48      4.82 o 
 -13   2  11        2.15        7.55      6.41 o 
 -12   2  11        8.31       13.94      7.24 o 
 -11   2  11       32.09       41.03      8.97 o 
 -10   2  11        1.05        4.97      5.25 o 
  -9   2  11       56.51       59.12     10.64 o 
  -8   2  11       32.56       30.02     17.34 o 
  -7   2  11       14.69        8.67      6.65 o 
  -6   2  11      127.70      120.80     15.75 o 
  -5   2  11      177.00      167.04      9.72 o 
  -4   2  11       62.59       72.90     10.19 o 
  -3   2  11      682.74      699.83     23.42 o 
  -2   2  11       63.29       74.52      8.02 o 
  -1   2  11      406.69      404.84     13.90 o 
   0   2  11        1.75       -3.14      3.49 o 
   1   2  11       52.15       44.22      7.94 o 
   2   2  11       73.74       78.55     11.34 o 
   3   2  11       15.06        6.09      5.04 o 
   4   2  11        0.22        6.68      4.74 o 
   5   2  11       27.28       53.62      9.08 o 
   6   2  11      256.31      267.30     30.32 o 
   7   2  11       11.88       42.66     14.99 o 
 -15   3  11        0.12        3.55      7.89 o 
 -14   3  11        1.53       -9.68      9.68 o 
 -13   3  11        0.42        4.96      5.89 o 
 -12   3  11       37.46       31.20      9.16 o 
 -11   3  11       50.86       47.15      9.17 o 
 -10   3  11       26.38       17.06      6.58 o 
  -9   3  11       10.12        1.12      7.56 o 
  -8   3  11        0.41        3.75      6.19 o 
  -7   3  11       60.48       58.76     12.17 o 
  -6   3  11     1021.41     1085.59     44.84 o 
  -5   3  11       34.82       28.07      4.56 o 
  -4   3  11       39.42       32.89      4.72 o 
  -3   3  11       54.96       59.77      5.60 o 
  -2   3  11        6.10        6.59      2.79 o 
  -1   3  11      643.38      613.33     20.45 o 
   0   3  11      180.04      155.37     11.01 o 
   1   3  11       45.86       46.90      6.53 o 
   2   3  11        0.30       -0.72      3.70 o 
   3   3  11       11.92       16.47      5.28 o 
   4   3  11        4.11       21.54     11.53 o 
   5   3  11       89.02      139.14     21.82 o 
   6   3  11        2.14        7.89     12.13 o 
 -15   4  11        0.11       21.15      8.54 o 
 -14   4  11        9.73       13.69     21.34 o 
 -13   4  11        8.05       25.17     11.06 o 
 -12   4  11       61.31       53.91     44.79 o 
 -11   4  11      374.84      424.87     35.65 o 
 -10   4  11        3.19       -4.89      8.09 o 
  -9   4  11       58.93       44.89     11.90 o 
  -8   4  11        0.70        1.67      7.26 o 
  -7   4  11       25.25       20.58      8.43 o 
  -6   4  11       36.94       39.39      7.58 o 
  -5   4  11      255.38      244.15     12.48 o 
  -4   4  11       18.79       13.15      3.46 o 
  -3   4  11        0.01        2.21      2.47 o 
  -2   4  11        7.62        2.47      2.18 o 
  -1   4  11      227.42      233.34     11.75 o 
   0   4  11       49.50       60.07      6.84 o 
   1   4  11       22.72       31.24     12.03 o 
   2   4  11        3.11       -4.74      8.49 o 
   3   4  11        0.95        4.44      6.74 o 
   4   4  11       42.73       64.56     15.92 o 
   5   4  11        8.52        6.30     11.34 o 
   6   4  11       46.91       29.35     13.23 o 
 -13   5  11       23.79        8.04      9.99 o 
 -12   5  11       33.68       17.92      9.25 o 
 -11   5  11       20.15       36.24     13.85 o 
 -10   5  11        8.48        6.79      8.16 o 
  -9   5  11      289.38      281.48     27.41 o 
  -8   5  11       13.59       17.03      9.54 o 
  -7   5  11       18.29       22.04      9.53 o 
  -6   5  11       14.99       10.86      5.12 o 
  -5   5  11        1.12        6.73      2.79 o 
  -4   5  11      163.20      184.55     13.61 o 
  -3   5  11       21.79       18.64      9.85 o 
  -2   5  11      108.86      116.56      9.96 o 
  -1   5  11      333.37      280.61     26.95 o 
   0   5  11       16.36       28.22     11.32 o 
   1   5  11        0.09      -10.17     10.17 o 
   2   5  11        0.00        5.50      8.20 o 
   3   5  11       18.91        9.36      9.62 o 
   4   5  11       19.74       41.34     13.16 o 
   5   5  11        0.04       11.49     11.45 o 
 -13   6  11       22.48       -0.35      8.23 o 
 -12   6  11        8.54        5.59     10.60 o 
 -11   6  11       91.78       96.85     19.71 o 
 -10   6  11      102.25      110.89     19.47 o 
  -9   6  11       71.07       61.14     14.93 o 
  -8   6  11        0.71       -8.06      8.06 o 
  -7   6  11        3.86       -4.57      4.57 o 
  -6   6  11       37.37       28.70      9.30 o 
  -5   6  11       19.11       18.43      5.92 o 
  -4   6  11      210.88      208.22     14.77 o 
  -3   6  11      113.08      102.94     10.05 o 
  -2   6  11        5.92       13.01      6.94 o 
  -1   6  11        1.01       14.73      9.09 o 
   0   6  11        0.49        2.68      8.52 o 
   1   6  11        0.50       -2.74      8.31 o 
   2   6  11       17.89        0.39      9.10 o 
   3   6  11       40.08       50.63     15.39 o 
   4   6  11        2.84       10.11     10.27 o 
 -12   7  11       42.70       31.85     13.69 o 
 -11   7  11        9.40       18.90     10.26 o 
 -10   7  11        0.53       17.00      9.76 o 
  -9   7  11       35.15       48.89     14.43 o 
  -8   7  11       69.61       73.77     14.56 o 
  -7   7  11       47.14       43.50     12.18 o 
  -6   7  11      135.81      149.44     13.75 o 
  -5   7  11      176.40      205.44     21.18 o 
  -4   7  11       32.77       29.16      7.92 o 
  -3   7  11       52.58       48.66      7.49 o 
  -2   7  11       17.34       23.16     12.11 o 
  -1   7  11        1.60       -8.77      8.77 o 
   0   7  11       66.40      108.81     19.28 o 
   1   7  11        7.57        0.65      8.27 o 
   2   7  11        2.70        2.74      7.87 o 
   3   7  11       23.94       34.41     13.65 o 
 -11   8  11       34.90       40.62     15.00 o 
 -10   8  11       61.39       96.46     19.46 o 
  -9   8  11       18.15       25.83      8.19 o 
  -8   8  11       60.77       52.76     10.10 o 
  -7   8  11       16.44       10.27      6.18 o 
  -6   8  11       14.86       11.95      6.29 o 
  -5   8  11        9.28        7.79      6.52 o 
  -4   8  11       14.23       22.46     11.36 o 
  -3   8  11       48.81       52.78     15.45 o 
  -2   8  11       43.77       34.54     12.24 o 
  -1   8  11       29.77       40.66     14.07 o 
   0   8  11        5.63       24.18     13.34 o 
   1   8  11       22.10       31.03     13.98 o 
   2   8  11       70.32      119.55     22.26 o 
 -10   9  11        0.89       -6.24      9.40 o 
  -9   9  11       12.25       20.57      8.79 o 
  -8   9  11        1.85        6.64      6.95 o 
  -7   9  11        0.68       -5.87      5.87 o 
  -6   9  11       64.27       48.57      9.15 o 
  -5   9  11       54.39       66.47     10.01 o 
  -4   9  11       29.44       54.95     15.91 o 
  -3   9  11        2.19       16.17     10.67 o 
  -2   9  11      113.59      121.60     21.10 o 
  -1   9  11      117.82      133.66     22.90 o 
   0   9  11       85.51       90.74     19.60 o 
  -9  10  11        4.41      -10.21     10.21 o 
  -8  10  11        1.61        0.10      9.12 o 
  -7  10  11       35.83       36.13     12.04 o 
  -6  10  11       21.55       36.06     14.29 o 
  -5  10  11       40.80       40.97     14.82 o 
  -4  10  11        5.80       -0.11      9.76 o 
  -3  10  11        8.73      -10.50     10.50 o 
 -15   0  12       61.70       78.08     18.29 o 
 -14   0  12       57.34       77.41     17.53 o 
 -13   0  12        0.02       14.39     13.33 o 
 -12   0  12      619.27      623.67     43.10 o 
 -11   0  12       34.07       40.42     12.13 o 
 -10   0  12        3.28       -0.46      6.13 o 
  -9   0  12       20.02       30.16     10.71 o 
  -8   0  12       31.66       53.01     12.60 o 
  -7   0  12      601.28      666.89     37.67 o 
  -6   0  12       32.89       23.46      7.37 o 
  -5   0  12      299.89      299.83     23.36 o 
  -4   0  12      648.48      621.68     32.61 o 
  -3   0  12      833.86      780.92     36.29 o 
  -2   0  12       69.40       76.18     12.75 o 
  -1   0  12        5.94       14.78      7.79 o 
   0   0  12       17.72       19.50      8.48 o 
   1   0  12       24.52       14.63      7.97 o 
   2   0  12       62.21       69.88     13.62 o 
   3   0  12        4.47       15.10      8.91 o 
   4   0  12        8.67        1.62     10.54 o 
   5   0  12        2.59        3.30      9.13 o 
   6   0  12       20.95       35.51     12.60 o 
 -15   1  12        6.38       22.37     13.31 o 
 -14   1  12        5.27        7.48      7.85 o 
 -13   1  12       69.25       53.43     10.92 o 
 -12   1  12       64.00       86.20     16.49 o 
 -11   1  12        2.98        0.92      5.92 o 
 -10   1  12       15.01       19.58     11.83 o 
  -9   1  12       83.97       82.59     10.98 o 
  -8   1  12       14.93        8.59      4.96 o 
  -7   1  12       19.12       17.11      6.62 o 
  -6   1  12      129.94      119.37     11.41 o 
  -5   1  12      573.01      592.18     18.60 o 
  -4   1  12      441.35      419.57     18.93 o 
  -3   1  12       95.61       91.73      9.50 o 
  -2   1  12      385.58      407.27     29.67 o 
  -1   1  12        0.94       -1.82      3.96 o 
   0   1  12      186.77      185.90     13.57 o 
   1   1  12      123.59      122.79     12.20 o 
   2   1  12       35.96       37.69      7.11 o 
   3   1  12       16.42       31.76      7.50 o 
   4   1  12      332.55      449.72     23.69 o 
   5   1  12      101.69      102.14     20.72 o 
   6   1  12        1.64        9.26     11.18 o 
 -14   2  12       12.00       11.57     11.30 o 
 -13   2  12        1.72        0.98     15.29 o 
 -12   2  12       93.31       96.28     12.81 o 
 -11   2  12        0.01       -1.48      7.47 o 
 -10   2  12       18.32       31.00      7.81 o 
  -9   2  12        5.72        8.91     13.29 o 
  -8   2  12        2.29        7.67      7.39 o 
  -7   2  12       24.74       21.85      8.48 o 
  -6   2  12      545.04      529.30     17.99 o 
  -5   2  12        2.22       -1.25      3.33 o 
  -4   2  12      706.94      730.72     33.58 o 
  -3   2  12       14.46       14.88      4.96 o 
  -2   2  12      363.26      363.23     23.44 o 
  -1   2  12        6.65        8.12      4.80 o 
   0   2  12        1.04        4.04      4.37 o 
   1   2  12        1.92        5.90      4.21 o 
   2   2  12       47.07       63.54      8.95 o 
   3   2  12        4.56       -0.34      4.64 o 
   4   2  12        1.30       15.63     10.38 o 
   5   2  12        6.47        1.10      8.69 o 
   6   2  12        8.94       -5.02      7.56 o 
 -14   3  12       21.44       42.81      9.58 o 
 -13   3  12        6.59       -4.60      8.72 o 
 -12   3  12        8.54        2.78      6.46 o 
 -11   3  12        0.00        5.58      6.25 o 
 -10   3  12        3.63       -3.79      7.89 o 
  -9   3  12       35.14       31.90      9.55 o 
  -8   3  12       22.55       12.22      8.19 o 
  -7   3  12      151.23      162.34     19.45 o 
  -6   3  12      410.39      421.48     15.86 o 
  -5   3  12      116.02      109.97      8.13 o 
  -4   3  12      187.08      175.00      9.73 o 
  -3   3  12       21.69       26.22      4.34 o 
  -2   3  12       18.10       22.76      5.59 o 
  -1   3  12       64.48       73.01      8.08 o 
   0   3  12        5.26        0.99      3.42 o 
   1   3  12       11.96       12.02      8.57 o 
   2   3  12       90.34       68.11     15.24 o 
   3   3  12      164.86      201.57     25.58 o 
   4   3  12       14.04       14.99     11.13 o 
   5   3  12       51.63       65.49     16.32 o 
 -13   4  12        0.72      -10.18     10.18 o 
 -12   4  12      165.48      177.84     25.53 o 
 -11   4  12      100.87       86.26     18.52 o 
 -10   4  12       38.95       23.23     11.68 o 
  -9   4  12       48.16       42.00     12.45 o 
  -8   4  12       52.71       65.93     13.44 o 
  -7   4  12       10.09        2.11      5.29 o 
  -6   4  12       85.94       89.39      9.09 o 
  -5   4  12        4.29        0.65      2.53 o 
  -4   4  12       36.68       36.97      4.77 o 
  -3   4  12       50.15       44.72      5.82 o 
  -2   4  12       13.14       26.36     11.19 o 
  -1   4  12        0.89        4.34      8.88 o 
   0   4  12       50.39       51.50     13.11 o 
   1   4  12        1.82       -0.93      8.69 o 
   2   4  12       35.45       35.71     12.97 o 
   3   4  12        9.39       -4.05      9.56 o 
   4   4  12       50.58       47.59     13.62 o 
 -13   5  12        0.33       -2.32     11.01 o 
 -12   5  12      402.53      484.67     40.32 o 
 -11   5  12        0.26      -10.68     10.68 o 
 -10   5  12      106.34       95.17     17.31 o 
  -9   5  12       18.55       17.92      9.10 o 
  -8   5  12       96.26       92.35     16.16 o 
  -7   5  12        7.42        7.30      5.73 o 
  -6   5  12        0.01       -4.98      4.98 o 
  -5   5  12        7.44       10.24      5.52 o 
  -4   5  12       56.74       50.87      8.24 o 
  -3   5  12       98.86       95.13     10.11 o 
  -2   5  12       42.89       34.75      6.34 o 
  -1   5  12      170.23      200.12     24.31 o 
   0   5  12      122.35      132.38     20.43 o 
   1   5  12       74.19       86.44     17.20 o 
   2   5  12        1.84       -9.81      9.81 o 
   3   5  12       41.07       59.15     16.48 o 
   4   5  12       25.65       44.51     14.26 o 
 -12   6  12        9.87       11.78      9.87 o 
 -11   6  12      185.10      203.97     26.00 o 
 -10   6  12      192.21      166.19     23.25 o 
  -9   6  12        8.27        5.32      9.12 o 
  -8   6  12       15.53       11.59      6.76 o 
  -7   6  12       35.44       47.84     14.65 o 
  -6   6  12       32.19       34.72      8.22 o 
  -5   6  12       39.36       34.98      7.61 o 
  -4   6  12        1.12        2.47     10.54 o 
  -3   6  12        5.85       -3.96      6.59 o 
  -2   6  12      118.09      179.62     23.11 o 
  -1   6  12       43.91       56.49     15.73 o 
   0   6  12      160.74      153.97     22.89 o 
   1   6  12        3.43       -9.97      9.97 o 
   2   6  12        2.78        0.85     12.41 o 
   3   6  12       18.76       11.18     12.27 o 
 -12   7  12       55.26       42.96     15.48 o 
 -11   7  12       10.19        6.26      9.11 o 
 -10   7  12        2.53        4.29      9.94 o 
  -9   7  12        3.01        4.16     13.48 o 
  -8   7  12       22.28       11.41      9.20 o 
  -7   7  12        1.40       10.89      6.36 o 
  -6   7  12       87.04      108.31     12.50 o 
  -5   7  12      148.94      157.59     16.99 o 
  -4   7  12       42.75       48.88      8.06 o 
  -3   7  12       26.25       22.40     10.79 o 
  -2   7  12       32.14       49.01     15.70 o 
  -1   7  12      136.57      176.80     25.11 o 
   0   7  12        7.54       29.17     12.15 o 
   1   7  12        0.65        1.25      9.61 o 
 -11   8  12        1.05        7.16      8.39 o 
 -10   8  12        4.48       -6.21      6.21 o 
  -9   8  12       60.60       68.71     11.80 o 
  -8   8  12       52.22       64.72     15.80 o 
  -7   8  12        0.14       -1.40      7.99 o 
  -6   8  12        0.57        0.02     11.14 o 
  -5   8  12       10.68       15.93     10.05 o 
  -4   8  12        0.56       16.02     10.18 o 
  -3   8  12       74.04       99.04     19.97 o 
  -2   8  12      138.92      202.00     26.65 o 
  -1   8  12       10.11       26.80     12.67 o 
   0   8  12        1.98       -0.22      7.97 o 
 -10   9  12       34.74       33.74     12.20 o 
  -9   9  12        0.15       -1.53      7.14 o 
  -8   9  12       22.30       51.81     12.24 o 
  -7   9  12       12.89       12.65      7.25 o 
  -6   9  12        6.32       12.13      8.83 o 
  -5   9  12       47.97       64.41     17.54 o 
  -4   9  12        0.10       -0.72     10.33 o 
  -3   9  12        4.93       20.12     12.14 o 
  -9  10  12       39.60       67.67     18.63 o 
  -8  10  12        5.77       16.24     10.94 o 
 -14   1  13        1.43        7.08     15.71 o 
 -13   1  13        7.64        2.57     10.95 o 
 -12   1  13        4.40        3.83     14.87 o 
 -11   1  13        0.49       14.32      6.86 o 
 -10   1  13       21.77       25.30     11.41 o 
  -9   1  13      115.35      106.12     12.52 o 
  -8   1  13      117.44      139.38     13.64 o 
  -7   1  13        0.68        3.11      4.65 o 
  -6   1  13      571.03      571.41     25.32 o 
  -5   1  13       16.12       18.69      5.33 o 
  -4   1  13       19.00       17.33      6.10 o 
  -3   1  13        2.98        4.79      4.94 o 
  -2   1  13        0.81       -4.00      4.51 o 
  -1   1  13        0.00       -5.74      5.74 o 
   0   1  13       18.08       21.40      5.90 o 
   1   1  13        3.32       -7.83      7.83 o 
   2   1  13       54.74       66.57      9.73 o 
   3   1  13      157.98      182.85     17.33 o 
   4   1  13        4.25        2.17      7.09 o 
   5   1  13        3.72       -6.44      8.88 o 
 -14   2  13        2.98       -4.66     10.94 o 
 -13   2  13        1.99       -1.82      6.39 o 
 -12   2  13       51.85       50.92     10.15 o 
 -11   2  13       26.64       43.12      9.83 o 
 -10   2  13        1.52       11.54      6.64 o 
  -9   2  13       48.96       61.13     13.52 o 
  -8   2  13       65.43       54.43     13.47 o 
  -7   2  13        4.58        5.65      9.18 o 
  -6   2  13       39.60       38.92      6.56 o 
  -5   2  13       25.69       14.69      5.52 o 
  -4   2  13       93.66       97.42      9.85 o 
  -3   2  13       26.50       28.43      6.09 o 
  -2   2  13        0.53       -0.24      3.77 o 
  -1   2  13       10.64        3.41      3.84 o 
   0   2  13       17.98       26.19      6.30 o 
   1   2  13        0.12        2.34      7.61 o 
   2   2  13      114.13      160.67     21.78 o 
   3   2  13       75.69       70.46     16.16 o 
   4   2  13        0.80       -7.37      9.46 o 
   5   2  13        5.99        4.21      9.88 o 
 -13   3  13       10.56       18.24      7.96 o 
 -12   3  13        2.84        6.37      8.73 o 
 -11   3  13       56.25       51.29     13.44 o 
 -10   3  13        0.45        1.01     10.58 o 
  -9   3  13        8.73        3.20      9.05 o 
  -8   3  13       71.21       62.24     13.57 o 
  -7   3  13       39.47       41.03      6.17 o 
  -6   3  13       77.62       83.99      7.85 o 
  -5   3  13      470.49      445.53     16.27 o 
  -4   3  13        2.01        3.19      3.06 o 
  -3   3  13        0.28        3.44      5.27 o 
  -2   3  13       10.87       13.89      4.46 o 
  -1   3  13       17.27        7.11      6.44 o 
   0   3  13        1.21        1.84      8.57 o 
   1   3  13        1.47       -3.47      8.27 o 
   2   3  13       13.54        4.03      8.44 o 
   3   3  13      172.19      247.77     29.02 o 
   4   3  13        2.26       -9.76      9.76 o 
 -13   4  13       17.31       10.27     12.17 o 
 -12   4  13       91.60       79.35     18.43 o 
 -11   4  13       12.95       14.91      9.98 o 
 -10   4  13       81.82       90.77     17.17 o 
  -9   4  13       56.79       71.18     15.56 o 
  -8   4  13      202.65      213.66     17.44 o 
  -7   4  13        0.35       -0.67      4.75 o 
  -6   4  13        2.97        6.77      9.13 o 
  -5   4  13        6.19        5.43      5.31 o 
  -4   4  13      188.46      176.75     14.06 o 
  -3   4  13       32.97       34.81     11.58 o 
  -2   4  13       40.23       19.73      9.92 o 
  -1   4  13        6.02       -3.51      8.28 o 
   0   4  13      189.05      243.48     26.68 o 
   1   4  13       21.22       47.07     15.26 o 
   2   4  13        3.59        3.30     10.75 o 
   3   4  13       12.98       17.11     11.71 o 
 -12   5  13        9.90        5.31      9.52 o 
 -11   5  13        0.22        1.93      8.31 o 
 -10   5  13        4.48        6.44     10.71 o 
  -9   5  13       33.19       32.97     11.88 o 
  -8   5  13        4.84        3.98      5.81 o 
  -7   5  13        0.59       -3.43      5.62 o 
  -6   5  13       68.49       70.27     10.27 o 
  -5   5  13        0.49        4.51      5.53 o 
  -4   5  13        0.23       -0.64      4.00 o 
  -3   5  13      140.94      125.31     20.28 o 
  -2   5  13       46.69       42.77     12.84 o 
  -1   5  13       58.20       57.95     15.05 o 
   0   5  13        2.74        7.19      9.25 o 
   1   5  13        0.01       -3.78      9.18 o 
   2   5  13        3.91       41.88     14.12 o 
 -12   6  13       38.59       31.46     13.71 o 
 -11   6  13       59.90       36.55     13.57 o 
 -10   6  13       19.71       41.66     12.97 o 
  -9   6  13       30.02       32.57      8.78 o 
  -8   6  13      210.60      237.72     18.88 o 
  -7   6  13       35.16       43.95      8.78 o 
  -6   6  13       41.65       41.14      8.18 o 
  -5   6  13        0.03       10.07      5.32 o 
  -4   6  13       33.53       58.52     15.07 o 
  -3   6  13        0.21       -4.25     12.18 o 
  -2   6  13        4.71       -3.16      7.50 o 
  -1   6  13        7.80       12.51      9.04 o 
   0   6  13        0.10      -13.85     13.85 o 
   1   6  13        0.18        9.50     10.82 o 
 -11   7  13       16.85       44.37     14.77 o 
 -10   7  13        0.62       -0.29      6.00 o 
  -9   7  13       12.96       16.56      9.79 o 
  -8   7  13       13.96       16.40      8.09 o 
  -7   7  13        3.29       -2.77      5.00 o 
  -6   7  13        0.31       15.57      6.51 o 
  -5   7  13        6.88       35.69     13.29 o 
  -4   7  13       43.98       60.48     16.34 o 
  -3   7  13       18.76        5.03     10.67 o 
  -2   7  13        9.78       14.23      9.99 o 
  -1   7  13       58.37       35.10     14.07 o 
 -10   8  13        5.72      -11.23     11.23 o 
  -9   8  13        6.14       33.37     12.72 o 
  -8   8  13       43.37       44.75     12.65 o 
  -7   8  13        5.27       12.58      7.53 o 
  -6   8  13        0.06       17.15     10.88 o 
  -5   8  13       60.72       80.11     17.30 o 
  -4   8  13      109.04      156.25     24.12 o 
  -3   8  13       83.74      101.30     19.33 o 
  -9   9  13        0.36       -4.47      8.91 o 
  -8   9  13       41.82       25.64     10.61 o 
 -13   0  14       21.19       23.93     12.16 o 
 -12   0  14      117.43      118.31     20.17 o 
 -11   0  14        0.70       12.29      9.74 o 
 -10   0  14       87.53       91.85     17.65 o 
  -9   0  14      316.88      347.57     31.07 o 
  -8   0  14      184.95      163.20     21.34 o 
  -7   0  14        8.00       10.27      8.13 o 
  -6   0  14      104.21       76.49     13.62 o 
  -5   0  14       95.33       88.19     14.75 o 
  -4   0  14       24.10       34.20      9.73 o 
  -3   0  14       74.78       65.97     12.93 o 
  -2   0  14      120.98      141.48     17.85 o 
  -1   0  14        2.36       -4.46      6.20 o 
   0   0  14      350.17      441.07     31.57 o 
   1   0  14      219.41      268.90     26.00 o 
   2   0  14       47.56       22.72     10.60 o 
   3   0  14       37.06       55.84     13.80 o 
 -13   1  14        2.16       14.33      7.04 o 
 -12   1  14       14.45       19.83     15.50 o 
 -11   1  14       11.31        6.65     11.30 o 
 -10   1  14       34.52       19.23      6.80 o 
  -9   1  14       18.51       24.38      8.85 o 
  -8   1  14      147.14      158.83     21.32 o 
  -7   1  14      534.89      555.42     20.38 o 
  -6   1  14        3.58       -4.50      4.79 o 
  -5   1  14        3.92        0.30      4.81 o 
  -4   1  14       44.75       54.22      8.19 o 
  -3   1  14       35.62       26.38      8.49 o 
  -2   1  14      155.33      180.83     14.19 o 
  -1   1  14       29.21       28.94      7.06 o 
   0   1  14        0.16       -5.48      5.48 o 
   1   1  14      148.25      173.82     14.75 o 
   2   1  14       34.04       72.24     15.58 o 
   3   1  14       18.20       20.73     10.20 o 
   4   1  14        1.74       14.94     11.76 o 
 -13   2  14        0.02        3.09      6.59 o 
 -12   2  14        9.99       15.11      6.93 o 
 -11   2  14       10.82        7.29      6.86 o 
 -10   2  14       15.26       16.40     10.02 o 
  -9   2  14      793.69      794.28     46.58 o 
  -8   2  14      524.77      558.87     26.66 o 
  -7   2  14       11.12       22.80      5.29 o 
  -6   2  14        3.97        2.66      3.72 o 
  -5   2  14       97.32      109.48     11.06 o 
  -4   2  14       22.70       21.38      6.33 o 
  -3   2  14       46.92       47.36      7.75 o 
  -2   2  14        1.95        0.51      4.66 o 
  -1   2  14       82.93       90.92     16.27 o 
   0   2  14        0.76        2.62      7.88 o 
   1   2  14       44.42       60.81     15.92 o 
   2   2  14        2.53       12.81      9.35 o 
   3   2  14       12.06      -11.91     11.91 o 
 -13   3  14        4.26       16.33     12.33 o 
 -12   3  14       33.22       26.81     12.56 o 
 -11   3  14        2.22       -9.16      9.16 o 
 -10   3  14       16.78       42.90     15.13 o 
  -9   3  14       41.60       46.80     14.48 o 
  -8   3  14        9.60       10.18     10.54 o 
  -7   3  14      116.26      105.90      9.30 o 
  -6   3  14      107.84      115.88      9.20 o 
  -5   3  14       36.84       41.52     12.97 o 
  -4   3  14       44.88       32.78     11.52 o 
  -3   3  14        3.14        2.18      8.86 o 
  -2   3  14        4.70       22.03     10.02 o 
  -1   3  14       38.87       59.45     14.55 o 
   0   3  14        8.01       33.23     12.42 o 
   1   3  14        1.95       -1.03      9.55 o 
   2   3  14        8.06       -1.86      9.31 o 
 -12   4  14       72.95       66.52     17.76 o 
 -11   4  14        9.45       38.00     13.56 o 
 -10   4  14       38.17       48.14     14.70 o 
  -9   4  14       14.59        5.79     14.25 o 
  -8   4  14        0.08       -6.51      6.51 o 
  -7   4  14       93.97       98.47     18.04 o 
  -6   4  14       20.64       21.55      6.84 o 
  -5   4  14       14.53       16.79     19.70 o 
  -4   4  14       57.74       40.27     13.53 o 
  -3   4  14        0.00        1.82      9.36 o 
  -2   4  14        1.51       -9.96     10.46 o 
  -1   4  14       16.75       23.65     10.29 o 
   0   4  14        3.48        4.36      8.62 o 
   1   4  14       26.37       25.57     13.85 o 
   2   4  14      202.40      252.32     29.41 o 
 -12   5  14       18.04       35.46     14.35 o 
 -11   5  14       15.73        7.46      9.71 o 
 -10   5  14       14.21       24.29     11.98 o 
  -9   5  14       13.33       21.86      7.55 o 
  -8   5  14        7.55       22.52      8.17 o 
  -7   5  14        0.62       -1.22      6.07 o 
  -6   5  14        4.75        3.18      8.45 o 
  -5   5  14       12.96       23.45      7.48 o 
  -4   5  14        1.85        4.33      8.98 o 
  -3   5  14      461.89      577.92     42.02 o 
  -2   5  14       12.44       17.93     10.49 o 
  -1   5  14        7.67       34.74     11.65 o 
   0   5  14        6.26       15.18     12.25 o 
 -11   6  14        6.66       12.94     10.62 o 
 -10   6  14        3.65        7.82      6.95 o 
  -9   6  14        7.37       -0.80      6.54 o 
  -8   6  14       20.64       23.10      8.29 o 
  -7   6  14        0.06       -4.19      8.38 o 
  -6   6  14        0.02       -5.74      6.27 o 
  -5   6  14       22.84       49.90     13.74 o 
  -4   6  14      135.55      179.08     24.29 o 
  -3   6  14        0.05        3.00      9.45 o 
  -2   6  14        8.23       -6.46     10.62 o 
  -1   6  14       87.54      112.43     21.04 o 
 -10   7  14       26.31       38.32     13.11 o 
  -9   7  14        0.17       13.95     10.67 o 
  -8   7  14       61.21       54.50     14.23 o 
  -7   7  14       65.88       91.65     12.78 o 
  -6   7  14       93.94      123.48     21.12 o 
  -5   7  14       84.12       84.93     19.36 o 
  -4   7  14        2.55        2.37      9.19 o 
  -9   8  14       71.44       91.83     19.64 o 
  -8   8  14       14.07       12.42     11.56 o 
 -12   1  15        5.29       20.00     12.54 o 
 -11   1  15        2.99       14.15      7.29 o 
 -10   1  15       47.14       45.11     13.60 o 
  -9   1  15       22.47       12.84      6.37 o 
  -8   1  15       15.00        7.48      4.10 o 
  -7   1  15       10.62       -0.11      6.28 o 
  -6   1  15       23.41       10.04      5.44 o 
  -5   1  15       44.33       43.83      9.02 o 
  -4   1  15       11.07        9.12      5.53 o 
  -3   1  15       20.96       29.51      7.39 o 
  -2   1  15        0.31       -4.97      4.97 o 
  -1   1  15       16.45        8.72      8.80 o 
   0   1  15      103.64       88.53     17.99 o 
   1   1  15        1.50        1.43      8.97 o 
   2   1  15        4.88       21.66     10.17 o 
 -12   2  15        0.83       -3.75      8.86 o 
 -11   2  15       15.57       21.53     11.61 o 
 -10   2  15       42.34       73.80     16.28 o 
  -9   2  15       59.94       67.38     12.12 o 
  -8   2  15       55.16       49.33      7.84 o 
  -7   2  15        2.43       -1.80      4.38 o 
  -6   2  15       13.39       14.84      5.76 o 
  -5   2  15       37.49       49.79     15.46 o 
  -4   2  15       16.06       12.35      8.73 o 
  -3   2  15       48.55       41.27     12.41 o 
  -2   2  15        9.88      -10.21     10.21 o 
  -1   2  15       85.78       96.72     18.64 o 
   0   2  15      111.59      159.96     22.16 o 
   1   2  15       47.02       59.28     15.76 o 
   2   2  15       14.74       27.11     11.90 o 
 -12   3  15       50.03       49.67     14.87 o 
 -11   3  15      195.48      204.84     26.84 o 
 -10   3  15        9.23        8.65      8.69 o 
  -9   3  15      103.33       94.02     18.08 o 
  -8   3  15       36.04       26.95     12.27 o 
  -7   3  15       97.80       75.01     10.99 o 
  -6   3  15        0.33        3.43      4.92 o 
  -5   3  15        7.02       17.92     11.17 o 
  -4   3  15       33.39       15.92     10.87 o 
  -3   3  15       36.23       35.62     12.32 o 
  -2   3  15       13.12       21.26     10.60 o 
  -1   3  15       19.94       10.09      9.00 o 
   0   3  15       68.16      128.94     20.63 o 
   1   3  15      121.24      154.80     22.72 o 
 -11   4  15       17.56       62.32     15.90 o 
 -10   4  15        0.41        7.92      6.61 o 
  -9   4  15       28.63       29.26      9.65 o 
  -8   4  15       42.99       25.68      9.16 o 
  -7   4  15        1.95        9.27      5.56 o 
  -6   4  15       18.17       19.63      6.96 o 
  -5   4  15        5.27      -11.62     11.62 o 
  -4   4  15        5.83        7.30      9.21 o 
  -3   4  15        0.24        1.92      8.73 o 
  -2   4  15        6.16       -0.82      8.76 o 
  -1   4  15       74.28      110.84     20.52 o 
   0   4  15       19.14       20.59     10.91 o 
 -11   5  15       78.03      117.16     21.03 o 
 -10   5  15       33.53       36.84     14.07 o 
  -9   5  15       45.84       35.69     14.67 o 
  -8   5  15       13.86       -3.55     17.13 o 
  -7   5  15        3.43        2.97      6.58 o 
  -6   5  15        0.44        8.71      7.13 o 
  -5   5  15        0.09       14.12      9.68 o 
  -4   5  15       10.99       22.86     11.86 o 
  -3   5  15       30.33       45.34     15.43 o 
  -2   5  15        4.57        6.84     10.58 o 
 -10   6  15        0.04       -1.34      6.26 o 
  -9   6  15       22.36       17.93      9.21 o 
  -8   6  15       63.20       92.46     17.41 o 
  -7   6  15        2.14       16.22     10.46 o 
  -6   6  15        1.72        0.73     10.61 o 
  -5   6  15       46.21       45.55     16.04 o 
 -10   7  15        3.72       35.43     12.38 o 
  -9   7  15       10.49       21.24     11.31 o 
 -11   0  16       80.59      110.22     20.02 o 
 -10   0  16        0.79       10.44      6.77 o 
  -9   0  16      124.54      111.70     18.67 o 
  -8   0  16        0.81       -9.41      9.41 o 
  -7   0  16        2.24        8.13      8.27 o 
  -6   0  16       13.15        9.28      8.48 o 
  -5   0  16       69.01       62.98     14.97 o 
  -4   0  16      141.29      167.79     21.11 o 
  -3   0  16       91.05       73.56     15.09 o 
  -2   0  16      178.91      167.74     21.04 o 
 -11   1  16      272.66      236.74     29.26 o 
 -10   1  16      151.59      167.77     16.51 o 
  -9   1  16       66.70       76.24     14.20 o 
  -8   1  16       15.94       -3.74      6.28 o 
  -7   1  16        0.60       -1.14      5.54 o 
  -6   1  16        0.21        2.24      8.45 o 
  -5   1  16       12.32       16.64      6.57 o 
  -4   1  16       24.03       12.36      9.20 o 
  -3   1  16      201.80      280.39     28.27 o 
  -2   1  16       15.36       19.53      9.05 o 
  -1   1  16        2.08       -2.95      8.57 o 
   0   1  16       37.46       55.32     13.54 o 
 -11   2  16        5.85       26.43     11.30 o 
 -10   2  16       41.56       57.60     11.24 o 
  -9   2  16        5.99        3.00      7.00 o 
  -8   2  16       96.72       77.97     11.46 o 
  -7   2  16       43.25       50.81     13.40 o 
  -6   2  16       26.15       29.86     10.73 o 
  -5   2  16       62.28       64.93     14.70 o 
  -4   2  16       37.48       39.95     13.39 o 
  -3   2  16        0.89        8.29      8.96 o 
  -2   2  16       16.99       20.71     10.97 o 
  -1   2  16        0.39       -6.72      9.51 o 
   0   2  16       28.59       49.05     14.87 o 
 -11   3  16      122.67       80.21     18.73 o 
 -10   3  16       17.51       28.80     17.76 o 
  -9   3  16        0.94        7.15     11.54 o 
  -8   3  16        5.93        4.60      6.35 o 
  -7   3  16        0.15        6.49      5.54 o 
  -6   3  16       20.62       23.17     12.30 o 
  -5   3  16        7.01       -3.61     10.03 o 
  -4   3  16        0.92        3.24      8.29 o 
  -3   3  16        8.66       13.72      9.78 o 
  -2   3  16       13.53       11.35     10.07 o 
  -1   3  16       54.59       59.08     15.57 o 
 -10   4  16       21.32       22.60     12.80 o 
  -9   4  16       11.60       19.47      8.49 o 
  -8   4  16        5.20        0.88      5.65 o 
  -7   4  16        1.72       15.72     11.69 o 
  -6   4  16        7.59       14.20     10.45 o 
  -5   4  16       30.37       36.85     14.86 o 
  -4   4  16        0.23       -8.43     10.06 o 
  -3   4  16        1.25        0.60      7.21 o 
 -10   5  16       14.43       19.93     11.67 o 
  -9   5  16        1.07      -12.68     12.68 o 
  -8   5  16        6.03       13.40      9.38 o 
  -9   6  16       55.35       72.15     16.76 o 
 -11   1  17       11.36       16.55      8.96 o 
 -10   1  17       21.36       30.60      8.39 o 
  -9   1  17        6.24      -11.94     11.94 o 
  -8   1  17       11.30        8.26      9.77 o 
  -7   1  17        0.22        6.52      6.35 o 
  -6   1  17       41.72       60.07     15.04 o 
  -5   1  17        7.34       -0.47      8.27 o 
  -4   1  17       50.93       72.64     16.14 o 
  -3   1  17       20.66       33.57     11.88 o 
 -10   2  17       15.94        4.57     11.68 o 
  -9   2  17        6.54       -0.66      6.22 o 
  -8   2  17        1.70       -9.93      9.93 o 
  -7   2  17        0.28       24.40     11.67 o 
  -6   2  17        0.84        9.29      9.65 o 
  -5   2  17        0.20        2.13     10.70 o 
  -4   2  17        2.86      -12.77     12.77 o 
  -3   2  17       27.54       16.71     11.41 o 
  -2   2  17        6.56       -7.98      7.98 o 
 -10   3  17       14.23       -2.00      9.26 o 
  -9   3  17        1.27       -4.41      9.51 o 
  -8   3  17        7.65        7.32      6.18 o 
  -7   3  17       18.18        9.92     10.50 o 
  -6   3  17        9.39       14.92     10.53 o 
  -5   3  17        1.74        9.31     10.13 o 
  -9   4  17        1.51        7.79     12.07 o 
  -9   1  18        1.21       12.92      7.12 o 
  -8   1  18        1.62       15.52     13.26 o 
  -7   1  18       49.56       37.81     12.67 o 
                                                 
